# Supplementary material for: Arabic Version of the Family Health Climate Questionnaire in a Saudi Population: Translation, Validation, and Reliability
Source: Nutrients. 2026 Jul 22;18(14):2397. doi: 10.3390/nu18142397 (PMC13414790; doi:10.3390/nu18142397)
Supplement: Supplementary file 1 [file nutrients-18-02397-s001.zip]

Archive with 1 entries (1 files):
- nutrients-4377030-supplementary.xlsx
