# Supplementary material for: Arabic Version of the Family Health Climate Questionnaire in a Saudi Population: Translation, Validation, and Reliability
Source: Nutrients. 2026 Jul 22;18(14):2397. doi: 10.3390/nu18142397 (PMC13414790; doi:10.3390/nu18142397)
Supplement: Supplementary file 1 [file nutrients-18-02397-s001.zip › nutrients-4377030-supplementary.xlsx]

## Sheet: Sheet1
study ID	age	gender	weight	hight	BMI	marital statuts	education	job	smoking	mother education	mother job	father education	father job	family size	family duration	who fill surevy	number of meal eating togather	which meals	physical activity	family income	FHC-PA-1	FHC-PA-1 score	FHC-PA-2	FHC PA 2 score	FHC-PA-3	FHC-PA-3 score	FHC-PA-4	FHC-PA-4 score	FHC-PA-5	FHC-PA-5 score	FHC-PA-6	FHC-PA-6 score	FHC-PA-7	FHC-PA-7 score	FHC-PA-8	FHC-PA-8 score	FHC-PA-9	FHC-PA-9 score	FHC-PA-10	FHC-PA-10 score	FHC-PA-11	FHC-PA-11 score	FHC-PA-12	FHC-PA-12 score	FHC-PA-13	FHC-PA-13 score	FHC-PA-14	FHC-PA-14 score	FHC-NU-1
1	25	1	51	158	20.43	2	3	1	3	2	1	1	1	3	4	4	2	5	1	4	3	1	2	2	3	1	1	1	1	3	1	3	2	2	2	2	1	3	2	2	4	0	4	0	4	0	4	0	1
2	26	1	66	158	26.44	2	2	2	1	1	2	2	3	2	4	4	2	3	2	3	1	3	1	3	1	3	1	1	1	3	1	3	1	3	1	3	1	3	1	3	1	3	1	3	1	3	1	3	1
3	30	1	43	158	17.22	1	2	3	1	1	2	2	3	1	3	2	3	5	1	2	1	3	1	3	1	3	1	1	2	2	1	3	1	3	1	3	1	3	1	3	2	2	1	3	1	3	1	3	1
4	26	1	78	155	32.47	2	2	2	1	2	2	2	3	2	4	4	2	3	2	4	3	1	2	2	3	1	4	0	4	0	2	2	3	1	3	1	2	2	2	2	3	1	3	1	2	2	2	2	2
5	27	1	51	156	20.96	1	2	3	1	2	2	2	1	2	3	2	2	3	1	3	3	1	1	3	1	3	1	1	2	2	2	2	3	1	2	2	2	2	1	3	2	2	3	1	2	2	3	1	2
6	22	1	77	165.5	28.11	2	2	1	1	2	1	3	1	2	4	4	2	3	4	2	2	2	1	3	3	1	2	2	2	2	1	3	2	2	2	2	1	3	3	1	4	0	2	2	1	3	1	3	1
7	26	1	53	159	20.96	2	2	3	1	1	2	2	3	3	4	4	2	3	1	3	2	2	2	2	2	2	3	1	2	2	2	2	3	1	2	2	3	1	3	1	2	2	3	1	3	1	3	1	4
8	20	1	75	153	32.04	2	2	1	1	2	1	2	1	3	4	4	3	3	2	3	2	2	2	2	3	1	2	2	1	3	1	3	1	3	1	3	1	3	2	2	2	2	1	3	1	3	1	3	2
9	26	1	56	160	21.88	2	2	3	1	2	2	2	3	2	2	4	3	3	1	3	2	2	1	3	2	2	2	2	2	2	1	3	2	2	1	3	1	3	1	3	2	2	1	3	1	3	1	3	1
10	25	1	53	167	19	1	3	3	1	2	1	1	1	3	4	4	2	3	1	4	2	2	2	2	2	2	2	2	1	3	1	3	4	0	3	1	1	3	4	0	3	1	2	2	4	0	1	3	1
11	18	1	68	155	28.3	2	1	1	1	1	2	2	3	3	4	4	3	4	2	3	2	2	1	3	2	2	2	2	2	2	2	2	2	2	2	2	2	2	2	2	2	2	2	2	2	2	2	2	2
12	32	1	42	163	15.81	2	3	2	1	1	2	1	3	3	4	4	3	5	2	3	3	1	2	2	3	1	2	2	3	1	3	1	3	1	3	1	2	2	3	1	3	1	2	2	2	2	2	2	2
13	34	1	60	150	26.67	1	2	3	1	2	2	2	1	2	3	2	4	4	3	3	1	3	1	3	1	3	1	1	1	3	1	3	1	3	1	3	1	3	2	2	2	2	1	3	2	2	1	3	1
14	24	1	47	157	19.07	2	2	3	1	1	2	2	3	3	3	4	3	5	2	3	3	1	1	3	3	1	1	1	1	3	2	2	3	1	1	3	1	3	3	1	2	2	3	1	3	1	2	2	1
15	19	1	47	160	18.36	2	2	1	1	2	1	2	1	3	4	4	2	2	2	2	2	2	1	3	3	1	2	2	2	2	1	3	2	2	2	2	2	2	2	2	2	2	2	2	2	2	3	1	1
16	23	1	44	158	17.63	2	2	3	1	2	1	2	1	2	4	4	4	3	2	3	2	2	1	3	2	2	1	1	2	2	2	2	2	2	2	2	2	2	2	2	2	2	2	2	2	2	2	2	2
17	26	1	75	148	34.24	1	2	3	1	2	3	2	1	1	1	2	4	5	2	2	3	1	3	1	2	2	2	2	3	1	3	1	3	1	2	2	3	1	2	2	4	0	4	0	4	0	4	0	2
18	21	1	55	156	22.6	2	2	1	1	2	1	1	1	3	4	4	3	5	2	3	3	1	1	3	3	1	2	2	3	1	2	2	3	1	3	1	3	1	3	1	3	1	3	1	3	1	3	1	2
19	14	1	55	155	22.89	2	1	1	1	2	1	1	1	3	4	4	4	5	2	3	2	2	2	2	3	1	4	0	1	3	2	2	3	1	1	3	3	1	3	1	3	1	3	1	2	2	1	3	1
20	14	1	55	155	22.89	2	1	1	1	2	1	1	1	3	4	4	4	5	2	3	2	2	2	2	3	1	4	0	1	3	2	2	3	1	1	3	3	1	3	1	3	1	3	1	2	2	1	3	1
21	20	1	61	165	22.41	2	2	1	1	2	1	1	1	3	2	4	3	5	3	4	2	2	2	2	2	2	3	1	2	2	2	2	3	1	2	2	3	1	3	1	3	1	2	2	3	1	3	1	2
22	14	1	55	155	22.89	2	1	1	1	2	1	1	1	3	4	4	4	5	2	3	2	2	2	2	3	1	4	0	1	3	2	2	3	1	1	3	3	1	3	1	3	1	3	1	2	2	1	3	1
23	20	1	50	155	20.81	2	2	1	1	2	3	2	1	2	3	4	3	5	2	2	2	2	2	2	2	2	2	2	2	2	2	2	3	1	2	2	2	2	2	2	3	1	3	1	2	2	2	2	1
24	26	1	49	150	21.78	2	2	3	1	2	3	2	1	2	3	4	2	4	1	3	3	1	2	2	2	2	3	1	2	2	2	2	4	0	2	2	4	0	2	2	2	2	2	2	2	2	2	2	1
25	22	1	43	155	17.9	2	1	1	1	2	1	1	1	3	4	4	4	5	2	3	1	3	1	3	1	3	1	1	1	3	1	3	1	3	1	3	1	3	1	3	1	3	1	3	1	3	1	3	1
26	25	1	44	154	18.55	2	2	3	1	1	2	1	3	2	4	4	4	5	2	3	1	3	1	3	1	3	3	1	1	3	1	3	1	3	1	3	1	3	1	3	1	3	1	3	1	3	1	3	1
27	38	1	63	156	25.89	1	2	3	1	1	2	2	3	2	4	2	4	5	2	2	2	2	2	2	2	2	2	2	2	2	1	3	1	3	1	3	1	3	1	3	1	3	1	3	1	3	1	3	1
28	26	1	68	165	24.98	2	2	2	1	1	1	1	1	2	4	4	3	3	3	4	2	2	2	2	3	1	2	2	2	2	2	2	4	0	4	0	2	2	2	2	1	3	2	2	2	2	2	2	3
29	29	1	50	166	18.14	2	2	3	1	1	2	2	3	1	4	4	3	5	2	2	2	2	2	2	2	2	2	2	2	2	2	2	3	1	2	2	2	2	2	2	2	2	3	1	3	1	2	2	3
30	26	1	65	154	27.41	1	2	2	1	1	2	2	1	3	4	4	2	3	1	3	3	1	4	0	4	0	4	0	4	0	4	0	4	0	4	0	2	2	4	0	4	0	3	1	4	0	3	1	3
31	24	1	57	154	24.03	1	2	3	3	2	2	2	2	2	3	4	2	2	1	1	4	0	3	1	3	1	4	0	4	0	4	0	4	0	2	2	3	1	3	1	3	1	2	2	2	2	2	2	2
32	20	1	60	160	23.44	2	1	1	1	1	2	2	1	3	4	4	2	2	2	3	2	2	2	2	2	2	2	2	1	3	3	1	2	2	2	2	1	3	1	3	4	0	4	0	4	0	4	0	1
33	34	2	65	159	25.71	1	2	2	1	1	2	1	3	1	3	1	4	5	2	2	1	3	1	3	2	2	2	2	1	3	1	3	2	2	1	3	1	3	2	2	2	2	1	3	1	3	1	3	1
34	23	1	50	160	19.53	1	2	1	1	1	2	1	3	3	4	4	4	5	3	3	2	2	2	2	1	3	2	2	1	3	1	3	1	3	1	3	1	3	2	2	1	3	1	3	2	2	1	3	1
35	24	1	48	153	20.5	2	3	1	1	2	1	2	3	3	2	4	3	5	1	3	3	1	2	2	3	1	3	1	3	1	3	1	3	1	3	1	1	3	3	1	3	1	3	1	4	0	4	0	1
36	30	2	74	175	24.16	2	3	2	1	1	2	2	3	3	4	3	3	3	4	4	2	2	2	2	2	2	2	2	2	2	2	2	3	1	3	1	2	2	4	0	4	0	4	0	3	1	2	2	2
37	40	2	95	166	34.48	1	3	2	1	1	2	1	2	2	4	1	3	5	2	3	3	1	3	1	3	1	3	1	3	1	3	1	3	1	2	2	2	2	3	1	3	1	3	1	3	1	3	1	1
38	48	2	64	164	23.8	1	2	2	1	1	2	1	3	2	4	1	3	5	3	3	2	2	1	3	1	3	1	1	1	3	1	3	1	3	1	3	1	3	1	3	1	3	1	3	2	2	2	2	1
39	40	2	81	163	30.49	1	3	2	1	2	2	3	1	2	3	1	4	5	1	3	1	3	1	3	1	3	1	1	1	3	1	3	1	3	1	3	1	3	1	3	1	3	1	3	1	3	1	3	1
40	26	1	46	149	20.72	2	2	3	1	1	2	2	3	3	4	4	3	4	3	2	3	1	1	3	1	3	1	1	4	0	3	1	2	2	3	1	4	0	4	0	4	0	3	1	3	1	3	1	2
41	35	2	58	162	22.1	1	2	2	2	2	2	2	1	1	4	1	2	4	1	3	2	2	2	2	2	2	1	1	2	2	1	3	2	2	2	2	1	3	2	2	3	1	2	2	1	3	1	3	1
42	23	1	56	158	22.43	2	2	3	1	1	2	1	3	2	4	4	3	4	3	3	2	2	1	3	2	2	1	1	1	3	1	3	1	3	1	3	1	3	2	2	2	2	1	3	1	3	1	3	2
43	29	1	54	153	23.07	2	3	2	1	1	2	1	3	3	4	4	3	5	1	4	4	0	2	2	3	1	2	2	2	2	2	2	2	2	2	2	2	2	2	2	3	1	2	2	3	1	3	1	2
44	26	1	64	155	26.64	2	2	3	1	1	2	2	3	3	4	4	2	4	3	4	2	2	2	2	3	1	1	1	2	2	2	2	3	1	3	1	2	2	3	1	3	1	3	1	3	1	3	1	2
45	27	1	52	147	24.06	2	2	3	1	1	2	1	3	2	4	4	3	5	3	2	3	1	2	2	2	2	3	1	3	1	3	1	3	1	3	1	2	2	3	1	3	1	3	1	3	1	3	1	3
46	21	1	57	163	21.45	2	2	1	1	1	2	2	3	3	4	4	3	5	1	3	3	1	3	1	3	1	3	1	4	0	2	2	3	1	1	3	2	2	2	2	1	3	3	1	2	2	3	1	2
47	26	1	70	165	25.71	2	2	2	1	1	2	2	3	3	4	4	1	1	4	1	3	1	1	3	1	3	1	1	1	3	1	3	1	3	1	3	1	3	1	3	1	3	1	3	1	3	1	3	1
48	26	1	43	156	17.67	2	2	3	1	1	2	1	3	3	4	4	4	5	2	2	2	2	1	3	3	1	2	2	1	3	2	2	2	2	2	2	4	0	2	2	1	3	2	2	2	2	1	3	1
49	35	1	90	156	36.98	2	2	2	1	1	2	1	2	2	4	4	1	1	1	2	2	2	1	3	2	2	2	2	2	2	2	2	2	2	2	2	2	2	2	2	2	2	2	2	2	2	1	3	1
50	23	1	57	156	23.42	2	2	1	1	2	2	2	1	2	2	1	4	5	2	2	1	3	1	3	1	3	1	1	1	3	1	3	1	3	1	3	1	3	1	3	1	3	1	3	1	3	1	3	1
51	28	1	80	154	33.73	2	2	3	1	1	2	1	2	2	4	4	3	4	2	1	2	2	1	3	1	3	1	1	1	3	1	3	1	3	1	3	1	3	1	3	1	3	1	3	1	3	1	3	1
52	27	1	59	157	23.94	2	2	3	1	1	2	1	3	2	4	4	4	4	2	1	2	2	2	2	2	2	2	2	2	2	3	1	2	2	2	2	2	2	2	2	2	2	2	2	2	2	2	2	2
53	24	1	49	154	20.66	2	2	2	1	1	2	1	4	2	4	4	3	4	2	3	3	1	1	3	2	2	1	1	1	3	1	3	2	2	1	3	1	3	1	3	1	3	1	3	1	3	1	3	1
54	27	1	52	156	21.37	2	2	2	1	1	2	1	4	2	4	4	4	5	2	3	1	3	1	3	1	3	1	1	1	3	1	3	1	3	1	3	1	3	1	3	1	3	1	3	1	3	1	3	1
55	24	1	55	157	22.31	1	2	3	1	1	2	1	4	3	4	4	3	5	2	3	2	2	2	2	2	2	2	2	2	2	2	2	2	2	2	2	2	2	2	2	2	2	2	2	2	2	2	2	2
56	29	1	64	158	25.64	2	2	3	1	1	2	1	3	2	4	1	4	5	2	1	2	2	2	2	2	2	2	2	2	2	2	2	2	2	2	2	2	2	2	2	2	2	2	2	2	2	2	2	2
57	25	1	60	154	25.3	2	2	2	1	1	2	1	3	3	4	4	3	5	4	2	2	2	2	2	3	1	3	1	2	2	1	3	1	3	1	3	1	3	1	3	3	1	1	3	2	2	1	3	1
58	24	1	50	150	22.22	2	2	2	1	2	2	1	3	3	4	4	4	5	2	3	2	2	1	3	1	3	1	1	2	2	1	3	1	3	1	3	1	3	1	3	1	3	2	2	2	2	1	3	1
59	25	1	84	142	41.66	2	2	3	1	1	2	2	3	3	4	4	3	5	1	2	3	1	1	3	3	1	1	1	3	1	3	1	3	1	3	1	3	1	3	1	3	1	3	1	3	1	3	1	3
60	22	2	150	176	48.42	2	2	1	1	2	1	1	1	2	4	1	3	5	3	4	2	2	2	2	4	0	1	1	1	3	4	0	4	0	4	0	1	3	4	0	4	0	2	2	4	0	1	3	1
61	23	2	100	180	30.86	2	2	1	1	2	2	3	3	3	4	1	3	5	2	4	2	2	2	2	4	0	1	1	1	3	3	1	3	1	3	1	1	3	3	1	4	0	2	2	2	2	2	2	1
62	24	1	52	161	20.06	2	2	3	1	1	1	2	1	3	4	4	4	5	1	4	3	1	1	3	2	2	1	1	3	1	3	1	3	1	3	1	1	3	3	1	3	1	3	1	3	1	3	1	3
63	23	1	45	155	18.73	2	2	3	1	2	2	1	2	3	4	4	3	5	1	1	2	2	1	3	1	3	1	1	1	3	1	3	2	2	1	3	1	3	1	3	4	0	2	2	2	2	2	2	1
64	25	1	61	168	21.61	1	2	1	1	1	2	1	1	3	4	4	3	5	2	2	2	2	1	3	2	2	2	2	2	2	2	2	3	1	1	3	1	3	1	3	1	3	1	3	2	2	2	2	2
65	30	1	69	163	25.97	1	1	3	1	1	2	1	3	1	3	2	4	5	3	2	2	2	1	3	2	2	1	1	1	3	1	3	1	3	1	3	1	3	2	2	2	2	2	2	1	3	1	3	1
66	42	1	52	147	24.06	1	2	2	2	1	2	1	2	3	4	4	3	5	2	1	1	3	1	3	1	3	1	1	1	3	1	3	1	3	1	3	2	2	3	1	3	1	2	2	2	2	2	2	2
67	42	1	62	161	23.92	1	2	2	1	2	2	1	4	3	2	2	2	3	1	3	3	1	2	2	3	1	3	1	3	1	3	1	3	1	3	1	2	2	3	1	3	1	3	1	3	1	3	1	2
68	23	2	85	177	27.13	2	2	1	1	1	2	1	4	3	2	1	3	5	2	1	2	2	2	2	2	2	2	2	2	2	2	2	2	2	3	1	1	3	2	2	3	1	2	2	2	2	3	1	3
69	28	2	85	178	26.83	1	3	2	1	2	1	1	3	1	1	1	3	5	2	2	1	3	2	2	2	2	2	2	2	2	2	2	2	2	2	2	2	2	2	2	1	3	2	2	1	3	3	1	1
70	20	2	52	160	20.31	2	2	1	1	1	2	1	2	3	4	3	3	5	2	2	3	1	2	2	2	2	1	1	2	2	3	1	2	2	1	3	2	2	2	2	1	3	1	3	2	2	2	2	1
71	40	1	50	154	21.08	2	2	2	1	1	2	1	2	2	1	4	3	3	2	2	1	3	1	3	1	3	1	1	1	3	1	3	1	3	1	3	1	3	1	3	1	3	1	3	1	3	1	3	1
72	21	1	60	156	24.65	2	2	1	1	1	2	1	3	3	4	4	4	5	3	2	2	2	2	2	2	2	3	1	2	2	1	3	2	2	2	2	1	3	2	2	3	1	1	3	3	1	1	3	2
73	19	2	76	168	26.93	2	1	1	1	1	2	1	3	3	4	3	2	3	2	1	2	2	1	3	2	2	2	2	3	1	3	1	3	1	2	2	2	2	4	0	4	0	4	0	4	0	4	0	2
74	19	1	63	159	24.92	2	2	1	1	3	1	1	1	2	4	4	3	5	1	2	3	1	1	3	3	1	3	1	2	2	2	2	3	1	3	1	3	1	2	2	2	2	2	2	3	1	2	2	3
75	22	1	57	158	22.83	2	2	1	1	1	2	2	3	3	4	4	3	5	1	3	4	0	4	0	4	0	4	0	4	0	4	0	4	0	4	0	4	0	4	0	3	1	4	0	4	0	4	0	4
76	24	1				2	2	3	1	1	2	1	3	3	4	4	3	5	1	2	1	3	1	3	2	2	2	2	1	3	1	3	1	3	1	3	1	3	1	3	1	3	1	3	2	2	2	2	1
77	23	1	78	165	28.65	2	2	3	1	1	2	1	4	2	3	4	3	4	3	1	2	2	1	3	3	1	2	2	2	2	3	1	3	1	2	2	1	3	2	2	3	1	2	2	2	2	2	2	1
78	42	2	89	177	28.41	1	2	2	1	1	2	1	2	2	3	1	3	5	2	2	1	3	1	3	1	3	1	1	1	3	1	3	1	3	1	3	1	3	1	3	1	3	1	3	2	2	2	2	1
79	50	1	74	158	29.64	1	2	2	1	2	1	2	1	2	2	2	3	3	1	2	3	1	2	2	2	2	3	1	2	2	2	2	3	1	2	2	1	3	2	2	2	2	2	2	2	2	2	2	2
80	30	1	40	165	14.69	2	2	2	2	1	2	1	3	3	2	3	3	4	1	1	4	0	4	0	4	0	4	0	1	3	4	0	4	0	4	0	1	3	4	0	4	0	4	0	2	2	3	1	1
81	40	1	60	159	23.73	1	2	2	1	2	1	2	1	2	4	2	4	5	1	2	2	2	1	3	3	1	3	1	2	2	2	2	2	2	1	3	1	3	2	2	2	2	2	2	3	1	2	2	2
82	37	2	74	170	25.61	1	3	3	1	2	2	3	4	1	2	1	3	5	1	2	2	2	3	1	3	1	2	2	3	1	2	2	2	2	3	1	1	3	3	1	2	2	2	2	2	2	3	1	2
83	53	1	69	157	27.99	2	2	2	1	1	2	1	4	2	4	2	3	5	4	3	2	2	2	2	2	2	2	2	2	2	2	2	2	2	2	2	2	2	3	1	3	1	2	2	2	2	2	2	2
84	47	1	65	156	26.71	1	2	2	1	1	2	1	1	2	4	2	3	4	2	3	1	3	1	3	4	0	1	1	1	3	1	3	1	3	1	3	1	3	1	3	1	3	1	3	1	3	1	3	1
85	55	1	75	157	30.43	1	2	2	1	2	1	1	3	2	4	2	2	4	3	3	1	3	1	3	1	3	1	1	1	3	1	3	1	3	2	2	1	3	2	2	2	2	1	3	2	2	1	3	1
86	40	1	65	165	23.88	1	2	2	1	1	2	2	1	2	4	2	4	3	2	3	3	1	2	2	2	2	2	2	2	2	2	2	2	2	2	2	2	2	2	2	2	2	2	2	2	2	2	2	2
87	21	1	50	153	21.36	2	2	2	1	2	1	2	1	2	4	4	3	5	2	3	3	1	2	2	3	1	2	2	3	1	2	2	3	1	2	2	2	2	1	3	2	2	3	1	3	1	2	2	2
88	48	1	80	166	29.03	1	2	2	1	2	1	1	3	3	4	2	4	5	2	3	1	3	1	3	1	3	1	1	1	3	1	3	1	3	1	3	1	3	1	3	1	3	1	3	1	3	1	3	1
89	46	1	73	153	31.18	1	2	2	1	2	1	1	4	2	3	2	3	5	2	2	2	2	1	3	1	3	2	2	2	2	2	2	2	2	1	3	2	2	2	2	3	1	2	2	2	2	2	2	1
90	53	1	70	160	27.34	1	2	2	1	1	2	1	2	2	4	2	2	3	1	4	4	0	1	3	1	3	1	1	1	3	1	3	1	3	1	3	1	3	1	3	1	3	1	3	1	3	2	2	1
91	52	1	90	151	39.47	1	2	4	1	2	3	2	1	2	4	2	3	5	2	2	2	2	1	3	1	3	1	1	2	2	1	3	2	2	1	3	1	3	2	2	2	2	2	2	2	2	2	2	2
92	54	1	90	162	34.29	1	2	2	1	2	1	2	1	2	4	2	2	3	1	3	2	2	1	3	1	3	1	1	1	3	1	3	1	3	1	3	1	3	1	3	1	3	1	3	1	3	1	3	2
93	25	1	49	152	21.21	2	2	3	1	1	2	2	3	3	4	4	4	5	2	4	4	0	2	2	3	1	1	1	3	1	3	1	3	1	3	1	3	1	3	1	2	2	2	2	2	2	3	1	3
94	36	1	63	156	25.89	1	2	2	1	1	2	1	3	2	4	2	3	3	3	3	2	2	2	2	2	2	2	2	3	1	2	2	2	2	2	2	1	3	2	2	3	1	3	1	2	2	2	2	2
95	42	1	65	165	23.88	1	2	3	1	2	2	2	1	1	4	2	3	5	2	1	1	3	1	3	1	3	1	1	1	3	1	3	2	2	1	3	1	3	1	3	1	3	1	3	1	3	1	3	1
96	53	1	72	156	29.59	1	2	2	1	1	2	1	3	2	4	2	3	5	2	3	1	3	1	3	2	2	2	2	2	2	1	3	2	2	2	2	1	3	3	1	3	1	2	2	2	2	2	2	2
97	31	2	72	170	24.91	2	2	2	1	3	2	2	1	1	1	1	1	5	2	1	2	2	1	3	3	1	3	1	2	2	3	1	3	1	3	1	2	2	3	1	3	1	3	1	3	1	2	2	1
98	19	2	68	174	22.46	2	2	1	1	3	1	3	1	2	3	3	4	5	4	4	1	3	2	2	1	3	2	2	1	3	1	3	2	2	1	3	1	3	1	3	1	3	2	2	2	2	2	2	2
99	36	1	63	157	25.56	1	2	2	1	2	3	2	3	2	3	2	2	4	3	3	2	2	1	3	2	2	1	1	1	3	1	3	1	3	1	3	1	3	2	2	2	2	1	3	1	3	1	3	1
100	36	2	70	173	23.39	1	3	2	1	1	2	1	3	3	4	3	4	5	3	3	1	3	1	3	1	3	1	1	1	3	1	3	1	3	1	3	1	3	1	3	1	3	1	3	2	2	2	2	1
101	50	1	75	162	28.58	1	2	2	1	1	2	1	3	2	4	2	3	5	3	3	1	3	2	2	2	2	1	1	1	3	1	3	1	3	1	3	1	3	2	2	1	3	1	3	1	3	1	3	2
102	18	2	109	169	38.16	2	2	1	1	1	2	1	1	3	4	3	2	3	4	2	4	0	2	2	3	1	4	0	2	2	2	2	2	2	1	3	2	2	2	2	4	0	4	0	4	0	4	0	1
103	57	2	70	160	27.34	1	3	2	1	2	1	3	1	3	4	1	4	4	3	3	2	2	1	3	2	2	2	2	1	3	2	2	2	2	2	2	2	2	2	2	3	1	3	1	2	2	2	2	2
104	40	1	75	160	29.3	1	2	2	1	2	1	1	1	2	4	2	3	3	2	4	2	2	2	2	2	2	2	2	1	3	1	3	1	3	1	3	1	3	1	3	2	2	2	2	2	2	2	2	1
105	29	2	90	162	34.29	2	3	1	1	1	2	1	3	3	4	3	3	5	3	2	1	3	2	2	1	3	1	1	1	3	1	3	1	3	1	3	1	3	3	1	2	2	2	2	2	2	2	2	1
106	45	2	87	174	28.74	1	3	2	3	1	2	1	3	2	4	1	3	3	2	3	2	2	2	2	1	3	2	2	2	2	2	2	3	1	3	1	3	1	2	2	2	2	2	2	2	2	2	2	2
107	47	1	65	155	27.06	1	2	2	1	1	2	1	3	3	3	2	4	5	2	3	1	3	1	3	2	2	1	1	1	3	2	2	2	2	3	1	1	3	3	1	2	2	3	1	4	0	4	0	1
108	27	1	52	162	19.81	2	3	2	2	2	2	1	3	3	4	4	2	3	2	2	4	0	3	1	4	0	3	1	3	1	2	2	2	2	1	3	1	3	1	3	3	1	4	0	4	0	4	0	3
109	27	1	60	152	25.97	2	2	3	1	1	2	2	3	3	4	4	2	4	2	2	1	3	1	3	2	2	1	1	1	3	2	2	2	2	2	2	2	2	2	2	2	2	2	2	2	2	2	2	1
110	50	1	85	160	33.2	1	2	3	2	2	2	1	3	2	4	2	2	3	1	2	4	0	4	0	4	0	4	0	1	3	1	3	1	3	1	3	1	3	1	3	2	2	3	1	3	1	3	1	1
111	35	1	65	162	24.77	1	2	3	1	1	2	1	4	3	4	4	3	3	1	1	2	2	3	1	3	1	3	1	3	1	2	2	2	2	2	2	2	2	2	2	3	1	2	2	2	2	2	2	1
112	45	2	65	171	22.23	1	2	2	2	1	2	1	3	3	4	1	3	3	3	4	1	3	1	3	1	3	2	2	1	3	1	3	1	3	1	3	1	3	1	3	2	2	1	3	1	3	1	3	2
113	37	1	63	158	25.24	1	2	2	1	2	2	1	2	2	4	2	3	5	2	3	2	2	1	3	2	2	1	1	2	2	1	3	2	2	1	3	1	3	2	2	2	2	2	2	2	2	1	3	2
114	34	1	70	165	25.71	1	3	2	1	2	2	3	1	1	3	2	4	5	2	3	1	3	1	3	1	3	1	1	1	3	1	3	1	3	1	3	1	3	2	2	2	2	2	2	2	2	1	3	1
115	29	1	75	155	31.22	2	3	2	1	1	2	1	3	3	4	4	2	3	1	3	4	0	3	1	4	0	4	0	4	0	4	0	4	0	4	0	4	0	4	0	4	0	4	0	4	0	1	3	4
116	26	1	60	155	24.97	2	3	1	1	2	1	2	1	3	4	4	2	3	2	4	3	1	2	2	1	3	2	2	3	1	2	2	3	1	3	1	2	2	3	1	3	1	3	1	2	2	3	1	3
117	33	2	78	170	26.99	2	2	2	2	1	2	1	3	3	4	3	2	3	2	2	3	1	1	3	4	0	1	1	3	1	2	2	4	0	4	0	3	1	4	0	4	0	4	0	4	0	4	0	4
118	50	1				1	2	2	1	1	2	1	2	2	4	2	4	3	1	2	3	1	1	3	3	1	2	2	1	3	1	3	1	3	4	0	1	3	3	1	3	1	3	1	3	1	3	1	3
119	55	1	61	154	25.72	1	2	2	1	2	2	1	3	3	4	2	4	4	2	3	3	1	3	1	3	1	3	1	2	2	2	2	3	1	2	2	3	1	3	1	3	1	3	1	3	1	3	1	2
120	52	1	100	163	37.64	1	2	2	1	2	1	2	1	2	4	2	3	5	2	3	2	2	2	2	2	2	2	2	2	2	2	2	2	2	2	2	2	2	2	2	2	2	2	2	2	2	2	2	2
121	60	1	80	156	32.87	2	1	4	1	1	2	1	3	2	4	2	2	3	1	2	2	2	1	3	1	3	1	1	1	3	1	3	2	2	2	2	1	3	3	1	3	1	2	2	2	2	2	2	2
122	36	1	78	162	29.72	1	2	2	1	1	2	1	3	2	4	2	3	5	1	4	2	2	2	2	2	2	2	2	3	1	3	1	3	1	3	1	2	2	3	1	3	1	3	1	3	1	3	1	3
123	54	1	57	153	24.35	1	2	2	1	2	1	1	1	2	4	2	2	2	2	2	2	2	1	3	1	3	1	1	1	3	1	3	1	3	1	3	1	3	1	3	1	3	2	2	2	2	2	2	1
124	23	2	70	170	24.22	2	2	3	1	2	1	1	3	2	4	3	4	5	4	3	1	3	1	3	1	3	1	1	1	3	1	3	1	3	1	3	1	3	1	3	1	3	1	3	1	3	1	3	1
125	22	2	98	183	29.26	2	2	1	2	1	2	1	3	3	4	3	3	5	3	2	3	1	2	2	3	1	2	2	3	1	2	2	3	1	3	1	2	2	3	1	3	1	3	1	2	2	2	2	1
126	22	1	50	158	20.03	2	2	1	1	2	2	2	1	3	4	4	4	5	2	2	3	1	1	3	3	1	2	2	2	2	2	2	3	1	2	2	1	3	2	2	1	3	2	2	3	1	2	2	2
127	22	2	50	171	17.1	2	2	2	3	1	2	2	3	3	4	3	4	5	1	2	2	2	2	2	2	2	2	2	2	2	2	2	2	2	2	2	2	2	2	2	2	2	2	2	2	2	2	2	1
128	25	2	98	175	32	2	2	1	1	2	2	1	3	3	4	3	3	5	1	1	1	3	1	3	1	3	1	1	1	3	1	3	1	3	1	3	1	3	1	3	1	3	1	3	1	3	1	3	1
129	22	2	55	165	20.2	1	2	2	1	1	2	1	1	3	4	3	3	5	2	3	2	2	2	2	2	2	2	2	3	1	1	3	1	3	1	3	1	3	1	3	1	3	1	3	1	3	1	3	1
130	30	2	60	162	22.86	2	2	2	1	1	2	3	3	3	4	3	3	5	3	3	1	3	1	3	1	3	1	1	1	3	1	3	1	3	1	3	2	2	1	3	2	2	1	3	2	2	1	3	1
131	23	2	58	168	20.55	2	2	2	1	2	2	1	3	2	4	3	1	3	2	2	2	2	2	2	2	2	3	1	3	1	1	3	1	3	1	3	1	3	2	2	3	1	3	1	3	1	3	1	3
132	27	2	87	176	28.09	2	1	2	1	1	2	1	2	2	4	3	4	3	2	2	1	3	1	3	1	3	1	1	1	3	1	3	1	3	1	3	1	3	1	3	1	3	1	3	1	3	1	3	1
133	21	1	70	175	22.86	2	2	2	1	2	1	2	4	3	4	4	4	5	1	3	1	3	1	3	1	3	1	1	1	3	2	2	1	3	1	3	1	3	1	3	2	2	1	3	1	3	1	3	1
134	25	2	70	167	25.1	2	2	1	1	1	2	1	3	3	4	3	4	5	3	3	2	2	1	3	1	3	1	1	2	2	1	3	1	3	1	3	1	3	1	3	1	3	1	3	3	1	2	2	1
135	44	1	80	165	29.38	1	1	3	1	1	2	1	3	2	4	2	3	3	1	3	3	1	3	1	3	1	3	1	3	1	3	1	3	1	3	1	2	2	3	1	3	1	2	2	2	2	2	2	1
136	28	2	97	184	28.65	2	2	1	1	2	1	2	1	2	4	3	1	1	4	4	2	2	2	2	2	2	2	2	2	2	2	2	3	1	3	1	2	2	4	0	3	1	4	0	4	0	2	2	2
137	31	1	45	165	16.53	1	3	3	1	3	2	3	1	1	3	2	2	3	1	3	2	2	2	2	2	2	3	1	3	1	1	3	2	2	2	2	2	2	2	2	3	1	2	2	2	2	3	1	2
138	35	1	65	162	24.77	2	3	2	1	1	2	1	4	3	4	4	4	5	3	3	1	3	1	3	1	3	1	1	1	3	1	3	1	3	1	3	1	3	1	3	2	2	1	3	1	3	1	3	1
139	27	2	120	175	39.18	2	2	3	1	1	1	1	3	3	4	3	1	1	1	4	2	2	2	2	2	2	2	2	2	2	2	2	4	0	4	0	4	0	1	3	4	0	4	0	1	3	1	3	2
140	24	2	50	170	17.3	2	2	3	1	1	2	2	3	3	4	3	3	5	2	2	2	2	2	2	2	2	2	2	2	2	2	2	3	1	3	1	2	2	3	1	3	1	2	2	3	1	3	1	1
141	21	1	48	152	20.78	2	2	1	1	2	2	2	3	3	4	1	3	5	1	3	2	2	1	3	3	1	3	1	3	1	1	3	2	2	1	3	1	3	3	1	3	1	2	2	2	2	2	2	2
142	27	1	50	154	21.08	1	2	3	1	1	2	1	1	2	4	4	2	4	2	2	3	1	3	1	3	1	2	2	3	1	2	2	3	1	2	2	2	2	3	1	3	1	3	1	3	1	2	2	2
143	23	1	57	153	24.35	2	2	1	1	1	2	2	3	3	4	4	3	5	2	1	3	1	2	2	3	1	2	2	2	2	1	3	2	2	2	2	1	3	3	1	2	2	3	1	3	1	2	2	1
144	50	1	76	160	29.69	1	2	2	1	2	1	1	4	3	2	2	3	5	1	3	3	1	1	3	1	3	2	2	2	2	3	1	3	1	2	2	2	2	3	1	4	0	3	1	3	1	2	2	2
145	25	1	53	157	21.5	2	2	1	1	1	4	1	1	3	4	4	3	5	4	2	1	3	1	3	1	3	1	1	1	3	1	3	1	3	1	3	1	3	1	3	1	3	2	2	1	3	1	3	1
146	18	2	64	164	23.8	2	1	1	1	1	2	1	3	3	4	3	4	5	2	2	1	3	1	3	1	3	1	1	1	3	1	3	2	2	1	3	1	3	2	2	2	2	2	2	2	2	2	2	1
147	35	1	70	160	27.34	1	2	3	1	1	2	2	1	2	4	2	4	5	1	3	2	2	2	2	2	2	2	2	2	2	2	2	2	2	2	2	1	3	2	2	2	2	2	2	2	2	2	2	2
148	44	2	89	170	30.8	1	2	2	3	2	1	2	1	2	4	1	3	5	2	3	2	2	1	3	2	2	2	2	2	2	2	2	2	2	2	2	1	3	1	3	3	1	3	1	3	1	3	1	2
149	50	1	52	156	21.37	1	2	2	1	2	1	2	1	2	4	2	3	5	1	4	1	3	2	2	3	1	3	1	1	3	3	1	1	3	1	3	1	3	2	2	3	1	3	1	2	2	3	1	2
150	25	1	56	160	21.88	2	2	2	1	2	2	3	3	3	3	1	3	5	1	3	2	2	2	2	2	2	3	1	2	2	2	2	3	1	1	3	2	2	4	0	4	0	4	0	4	0	4	0	1
151	25	1	46	157	18.66	2	2	1	1	2	2	1	3	2	4	4	2	3	1	2	4	0	1	3	4	0	1	1	4	0	1	3	3	1	1	3	1	3	3	1	2	2	2	2	2	2	2	2	4
152	46	1	77	160	30.08	1	3	2	1	1	2	1	3	3	3	2	4	5	1	3	1	3	1	3	1	3	1	1	1	3	1	3	1	3	1	3	1	3	2	2	2	2	2	2	2	2	2	2	2
153	45	1	73	150	32.44	1	2	2	1	1	2	1	2	3	4	2	3	4	2	2	2	2	1	3	1	3	1	1	1	3	2	2	2	2	2	2	2	2	2	2	2	2	2	2	2	2	2	2	1
154	24	1	65	156	26.71	2	2	2	1	1	2	1	3	3	4	4	2	4	1	2	3	1	3	1	3	1	3	1	3	1	3	1	3	1	3	1	3	1	3	1	3	1	2	2	2	2	2	2	3
155	50	1	83	169	29.06	1	2	2	1	1	2	1	4	3	4	2	4	5	3	2	2	2	1	3	2	2	1	1	1	3	2	2	1	3	1	3	1	3	1	3	1	3	2	2	2	2	2	2	1
156	43	1	63	153	26.91	1	3	2	1	3	1	2	1	2	4	2	3	5	1	4	3	1	3	1	3	1	2	2	2	2	2	2	3	1	2	2	2	2	3	1	2	2	2	2	2	2	2	2	1
157	44	1	100	155	41.62	1	2	2	1	1	2	1	3	3	4	2	3	5	2	3	2	2	2	2	2	2	1	1	2	2	1	3	2	2	2	2	2	2	2	2	3	1	3	1	3	1	3	1	2
158	44	1	52	154	21.93	1	2	2	1	2	1	2	1	1	4	2	3	5	2	4	1	3	1	3	1	3	1	1	1	3	1	3	1	3	1	3	1	3	1	3	1	3	1	3	1	3	1	3	1
159	40	1	56	146	26.27	1	2	2	1	1	2	1	3	2	4	2	4	5	3	4	1	3	1	3	2	2	2	2	1	3	1	3	1	3	1	3	1	3	1	3	1	3	1	3	1	3	1	3	1
160	25	1	60	159	23.73	1	3	1	1	1	2	2	1	2	4	4	2	3	1	3	2	2	2	2	3	1	2	2	1	3	3	1	3	1	4	0	2	2	4	0	4	0	2	2	3	1	2	2	2
161	18	1	55	155	22.89	2	1	1	1	1	1	3	3	3	2	4	4	5	2	3	1	3	1	3	1	3	2	2	2	2	2	2	2	2	2	2	1	3	2	2	2	2	2	2	2	2	2	2	1
162	19	1	48	154	20.24	2	2	1	1	3	1	2	4	2	4	4	3	5	4	4	2	2	1	3	1	3	1	1	2	2	1	3	1	3	1	3	4	0	1	3	2	2	1	3	1	3	1	3	1
163	19	1	54	155	22.48	2	1	1	1	3	1	2	3	3	4	4	3	5	3	4	4	0	1	3	2	2	1	1	2	2	2	2	3	1	1	3	2	2	1	3	2	2	1	3	2	2	1	3	2
164	18	1	77	164	28.63	2	1	1	1	2	1	1	3	3	4	4	3	5	1	3	3	1	1	3	3	1	4	0	3	1	2	2	3	1	1	3	1	3	2	2	2	2	2	2	2	2	2	2	2
165	18	1	55	161	21.22	2	1	1	1	2	4	2	1	1	2	4	4	5	1	4	1	3	1	3	1	3	2	2	1	3	1	3	1	3	1	3	1	3	1	3	1	3	1	3	1	3	1	3	1
166	18	1	45	154	18.97	2	1	1	1	2	1	2	1	2	2	4	2	3	1	3	2	2	2	2	3	1	2	2	3	1	1	3	2	2	1	3	2	2	1	3	3	1	2	2	2	2	2	2	2
167	18	1	44	155	18.31	2	1	1	1	3	1	2	1	3	4	4	3	5	1	4	2	2	2	2	3	1	3	1	2	2	1	3	1	3	1	3	1	3	1	3	2	2	2	2	2	2	1	3	1
168	19	1	44	152	19.04	1	1	1	1	1	2	2	3	3	4	4	4	5	1	3	2	2	1	3	2	2	2	2	2	2	1	3	1	3	1	3	1	3	2	2	2	2	2	2	2	2	2	2	1
169	18	1	54	166	19.6	2	1	1	1	1	2	2	3	3	4	4	4	3	1	3	4	0	1	3	2	2	2	2	2	2	2	2	3	1	2	2	2	2	2	2	4	0	4	0	3	1	2	2	2
170	21	2	62	175	20.24	2	2	1	1	3	1	2	1	2	4	3	4	5	4	4	1	3	1	3	1	3	1	1	1	3	1	3	1	3	1	3	1	3	1	3	1	3	1	3	1	3	1	3	1
171	18	1	49	159	19.38	2	1	1	1	3	1	3	1	3	4	4	4	4	2	4	2	2	1	3	2	2	1	1	1	3	1	3	1	3	1	3	1	3	1	3	1	3	1	3	1	3	1	3	1
172	18	1	49	154	20.66	2	1	1	1	1	4	1	3	3	4	4	3	5	3	4	1	3	1	3	1	3	2	2	1	3	1	3	3	1	1	3	1	3	2	2	4	0	3	1	3	1	3	1	1
173	18	1	50	165	18.37	2	1	1	1	2	2	3	3	2	4	4	3	5	2	3	1	3	1	3	2	2	2	2	1	3	1	3	1	3	1	3	1	3	1	3	1	3	1	3	1	3	2	2	1
174	18	1	46	155	19.15	2	1	1	1	3	1	3	4	2	4	4	3	5	2	4	1	3	2	2	2	2	2	2	2	2	1	3	1	3	2	2	2	2	2	2	2	2	2	2	2	2	2	2	2
175	18	1	52	163	19.57	2	1	1	1	1	2	3	3	2	1	4	4	5	3	4	1	3	1	3	1	3	1	1	1	3	1	3	1	3	1	3	1	3	1	3	1	3	1	3	1	3	1	3	1
176	18	1	48	155	19.98	2	1	1	1	2	1	2	1	3	1	4	2	5	3	4	2	2	2	2	3	1	2	2	2	2	1	3	3	1	2	2	2	2	3	1	4	0	3	1	3	1	2	2	1
177	20	1	54	156	22.19	2	2	1	1	2	1	2	1	3	4	4	3	5	3	4	1	3	1	3	1	3	1	1	1	3	1	3	1	3	1	3	1	3	1	3	1	3	1	3	1	3	1	3	1
178	37	1	67	166	24.31	1	3	3	1	1	2	1	4	2	4	2	3	5	1	4	2	2	1	3	2	2	3	1	3	1	2	2	3	1	1	3	1	3	1	3	2	2	2	2	2	2	1	3	1
179	18	1	50	150	22.22	2	1	1	1	2	1	2	1	2	4	4	4	5	2	2	1	3	1	3	2	2	1	1	1	3	1	3	2	2	1	3	1	3	2	2	2	2	2	2	2	2	1	3	1
180	27	1	70	167	25.1	2	2	2	2	1	3	1	3	2	4	4	3	5	2	2	3	1	1	3	3	1	2	2	3	1	4	0	4	0	4	0	2	2	3	1	3	1	3	1	2	2	2	2	3
181	18	1	55	160	21.48	2	1	1	1	2	1	3	1	3	4	4	3	5	2	3	2	2	1	3	1	3	2	2	1	3	1	3	2	2	1	3	2	2	1	3	2	2	1	3	2	2	2	2	2
182	24	2	74	177	23.62	2	2	2	2	1	2	2	3	2	4	3	3	5	2	3	2	2	2	2	2	2	2	2	2	2	2	2	2	2	3	1	2	2	2	2	2	2	2	2	2	2	2	2	1
183	25	1	45	154	18.97	2	2	3	1	2	2	1	3	2	4	4	4	4	1	2	4	0	2	2	4	0	4	0	4	0	4	0	4	0	4	0	4	0	4	0	4	0	4	0	4	0	4	0	4
184	29	1	52	152	22.51	2	2	2	1	1	2	1	3	3	4	4	2	3	2	2	2	2	2	2	2	2	2	2	2	2	1	3	3	1	2	2	1	3	1	3	3	1	3	1	3	1	3	1	2
185	18	1	45	150	20	2	1	1	1	2	1	2	1	2	4	4	2	3	1	3	3	1	3	1	3	1	3	1	3	1	2	2	3	1	3	1	1	3	3	1	3	1	3	1	3	1	3	1	2
186	31	1	58	157	23.53	1	2	1	1	2	2	2	1	2	3	2	3	5	2	2	2	2	1	3	2	2	3	1	2	2	2	2	3	1	2	2	2	2	2	2	3	1	3	1	2	2	2	2	1
187	26	1	57	153	24.35	2	3	1	1	3	1	3	3	3	4	4	3	5	1	2	4	0	4	0	4	0	4	0	4	0	4	0	4	0	4	0	4	0	4	0	4	0	4	0	4	0	4	0	4
188	27	1	48	156	19.72	2	3	2	1	2	1	2	3	3	4	4	3	5	2	4	3	1	1	3	2	2	1	1	3	1	3	1	3	1	3	1	2	2	3	1	4	0	4	0	4	0	4	0	2
189	19	2	87	174	28.74	2	1	3	1	2	1	1	3	3	4	3	4	5	3	3	3	1	3	1	3	1	3	1	3	1	2	2	4	0	3	1	2	2	4	0	4	0	4	0	4	0	2	2	4
190	21	1	36	146	16.89	2	1	1	1	2	2	3	1	3	4	4	2	3	1	3	3	1	3	1	3	1	2	2	2	2	3	1	3	1	3	1	2	2	3	1	3	1	2	2	2	2	2	2	3
191	30	2	60	170	20.76	1	3	2	1	1	2	3	3	1	2	1	4	5	3	2	1	3	1	3	1	3	2	2	1	3	1	3	1	3	1	3	1	3	1	3	2	2	1	3	1	3	2	2	1
192	23	1	77	164	28.63	2	2	1	1	1	2	2	3	2	2	1	2	3	3	4	2	2	1	3	1	3	2	2	1	3	1	3	1	3	1	3	1	3	1	3	1	3	1	3	1	3	2	2	1
193	28	2	90	175	29.39	1	2	2	1	2	2	2	1	3	4	3	3	5	3	2	1	3	1	3	2	2	2	2	1	3	1	3	2	2	2	2	1	3	2	2	1	3	2	2	1	3	1	3	1
194	34	2	86	184	25.4	2	2	2	2	2	2	2	3	3	4	3	4	5	1	2	2	2	2	2	2	2	2	2	2	2	2	2	2	2	3	1	1	3	2	2	2	2	1	3	2	2	2	2	2
195	20	2	60	180	18.52	2	2	1	1	2	2	2	3	2	4	3	4	5	1	3	3	1	1	3	4	0	2	2	3	1	1	3	1	3	2	2	3	1	2	2	1	3	2	2	1	3	1	3	4
196	23	1	63	164	23.42	1	2	1	1	2	2	2	3	3	4	4	3	5	1	2	3	1	3	1	3	1	3	1	3	1	3	1	3	1	3	1	2	2	3	1	3	1	4	0	2	2	4	0	1
197	26	2	60	179	18.73	2	2	3	1	2	2	2	1	2	4	3	4	5	2	3	1	3	1	3	1	3	1	1	1	3	1	3	1	3	1	3	1	3	1	3	1	3	1	3	1	3	1	3	1
198	20	2	67	177	21.39	2	2	1	1	2	1	3	1	2	3	3	4	5	3	3	1	3	1	3	1	3	1	1	1	3	1	3	1	3	1	3	1	3	1	3	1	3	1	3	1	3	1	3	1
199	27	1	54	163	20.32	1	2	3	1	2	2	2	3	3	4	2	3	5	2	2	2	2	2	2	2	2	2	2	1	3	1	3	2	2	1	3	2	2	2	2	3	1	1	3	1	3	1	3	1
200	31	2	85	170	29.41	1	3	2	1	1	2	1	3	3	4	1	4	5	2	2	2	2	1	3	2	2	1	1	1	3	2	2	4	0	1	3	2	2	3	1	2	2	3	1	3	1	2	2	3
201	29	2	85	175	27.76	1	2	2	1	2	2	2	1	3	4	3	3	5	3	3	2	2	1	3	1	3	1	1	2	2	1	3	2	2	1	3	2	2	1	3	1	3	2	2	1	3	1	3	2
202	22	1	50	142	24.8	2	2	1	1	1	2	1	3	2	3	4	3	5	2	1	1	3	1	3	1	3	1	1	1	3	1	3	1	3	1	3	1	3	1	3	1	3	1	3	1	3	1	3	2
203	21	1	39	155	16.23	2	2	1	1	2	2	3	1	3	4	4	3	5	2	4	3	1	2	2	3	1	3	1	3	1	3	1	3	1	3	1	2	2	3	1	4	0	3	1	3	1	3	1	3
204	22	1	52	158	20.83	2	2	1	1	1	2	3	3	3	4	4	3	5	1	3	2	2	3	1	3	1	3	1	3	1	2	2	3	1	3	1	2	2	3	1	2	2	3	1	3	1	2	2	2
205	30	2	73	172	24.68	2	2	2	3	2	4	2	3	2	4	3	2	5	2	3	2	2	2	2	2	2	2	2	2	2	2	2	2	2	1	3	1	3	2	2	1	3	2	2	2	2	2	2	1
206	25	1	52	162	19.81	1	3	1	1	2	1	2	4	2	4	4	3	5	1	4	3	1	2	2	3	1	3	1	3	1	2	2	3	1	1	3	1	3	2	2	4	0	4	0	4	0	4	0	2
207	29	1	56	162	21.34	2	2	3	1	1	2	2	3	3	4	4	3	5	3	3	2	2	1	3	1	3	2	2	1	3	1	3	2	2	1	3	1	3	4	0	2	2	1	3	2	2	1	3	1
208	24	1	75	158	30.04	2	2	2	2	2	3	2	1	2	4	4	3	4	1	2	3	1	3	1	3	1	3	1	3	1	2	2	3	1	3	1	2	2	4	0	2	2	4	0	4	0	3	1	4
209	22	1	49	147	22.68	2	2	1	1	1	2	1	3	1	4	4	4	5	3	1	1	3	2	2	2	2	1	1	1	3	2	2	2	2	2	2	2	2	2	2	2	2	2	2	2	2	2	2	2
210	24	1	58	161	22.38	2	3	2	1	1	2	1	1	2	4	4	3	1	3	3	2	2	2	2	2	2	2	2	3	1	3	1	3	1	3	1	2	2	3	1	2	2	3	1	3	1	2	2	2
211	50	1	76	150	33.78	1	1	3	1	1	2	1	3	2	4	2	3	5	1	2	4	0	4	0	2	2	1	1	1	3	1	3	4	0	4	0	1	3	4	0	1	3	1	3	2	2	1	3	2
212	29	1	83	149	37.39	1	2	3	1	2	2	2	3	2	1	2	3	5	3	1	1	3	1	3	1	3	2	2	1	3	1	3	1	3	1	3	2	2	1	3	1	3	1	3	2	2	1	3	1
213	28	2	63	168	22.32	2	2	2	1	2	3	2	2	3	4	3	3	5	1	1	2	2	2	2	2	2	3	1	3	1	3	1	3	1	2	2	2	2	2	2	2	2	2	2	2	2	2	2	2
214	54	1	76	157	30.83	1	2	2	1	2	1	2	3	3	4	2	2	3	2	4	1	3	1	3	1	3	1	1	3	1	1	3	1	3	1	3	1	3	1	3	1	3	1	3	1	3	1	3	1
215	40	1	48	175	15.67	1	1	3	1	1	2	2	1	2	4	2	3	5	2	3	2	2	2	2	1	3	1	1	2	2	1	3	2	2	1	3	1	3	1	3	1	3	1	3	1	3	1	3	1
216	25	1	51	159	20.17	2	2	1	1	1	3	2	3	2	2	1	2	4	2	2	1	3	1	3	1	3	1	1	1	3	1	3	1	3	1	3	1	3	1	3	1	3	1	3	1	3	1	3	1
217	20	1	53	157	21.5	2	2	1	1	2	2	1	1	3	4	4	4	5	3	2	1	3	1	3	2	2	2	2	1	3	1	3	2	2	2	2	1	3	2	2	1	3	1	3	1	3	1	3	2
218	40	1	46	155	19.15	1	2	3	1	2	2	1	1	2	4	2	4	3	4	3	2	2	2	2	2	2	2	2	1	3	2	2	3	1	2	2	1	3	2	2	1	3	1	3	2	2	1	3	1
219	40	1	80	165	29.38	1	1	3	1	1	2	1	1	3	4	2	4	5	2	3	1	3	1	3	1	3	1	1	1	3	1	3	1	3	1	3	1	3	1	3	1	3	1	3	1	3	1	3	1
220	35	1	60	159	23.73	1	2	3	1	1	2	2	1	2	3	2	3	5	3	1	1	3	1	3	1	3	1	1	1	3	1	3	1	3	1	3	1	3	1	3	1	3	1	3	1	3	1	3	1
221	35	2	62	168	21.97	2	1	2	2	1	2	1	3	3	4	3	3	5	2	2	2	2	1	3	2	2	2	2	2	2	1	3	2	2	2	2	1	3	2	2	2	2	2	2	2	2	2	2	1
222	32	1	65	160	25.39	1	2	2	1	1	2	1	3	3	4	4	4	5	2	2	1	3	1	3	1	3	2	2	2	2	1	3	1	3	2	2	2	2	2	2	3	1	2	2	2	2	1	3	1
223	30	2	59	173	19.71	2	2	2	3	1	2	1	4	2	2	3	4	3	3	2	1	3	1	3	3	1	1	1	1	3	1	3	1	3	1	3	1	3	1	3	2	2	1	3	2	2	2	2	1
223	48	1	106	153	45.28	1	2	2	1	2	2	1	3	3	4	2	3	5	3	4	1	3	1	3	1	3	1	1	1	3	1	3	1	3	1	3	1	3	1	3	1	3	1	3	1	3	1	3	1
225	32	1	64	166	23.23	2	2	2	1	2	2	1	3	3	4	4	2	4	4	1	2	2	1	3	2	2	1	1	2	2	2	2	2	2	2	2	1	3	2	2	2	2	2	2	2	2	2	2	2
226	36	1	55	157	22.31	2	2	2	1	1	4	2	4	3	4	4	4	4	3	3	1	3	1	3	1	3	1	1	1	3	1	3	1	3	1	3	1	3	1	3	1	3	1	3	1	3	1	3	1
227	40	2	80	176	25.83	1	3	2	1	1	2	1	3	2	3	1	3	4	2	3	1	3	1	3	2	2	1	1	2	2	2	2	2	2	2	2	2	2	2	2	1	3	2	2	2	2	2	2	2
228	30	1	67	158	26.84	1	2	2	1	3	1	2	1	1	2	4	3	5	2	3	2	2	2	2	4	0	1	1	1	3	1	3	2	2	2	2	1	3	2	2	3	1	3	1	1	3	2	2	1
229	29	1	72	164	26.77	1	3	1	1	2	3	2	3	1	3	2	3	5	1	4	2	2	1	3	2	2	2	2	1	3	1	3	2	2	1	3	1	3	1	3	1	3	2	2	2	2	1	3	1
230	31	2	71	158	28.44	1	3	2	1	3	1	3	1	1	1	1	4	5	2	2	1	3	2	2	2	2	2	2	2	2	1	3	1	3	1	3	1	3	1	3	1	3	2	2	2	2	2	2	2
231	41	1	60	156	24.65	2	3	2	1	1	2	2	3	3	4	4	2	3	2	4	2	2	2	2	3	1	2	2	2	2	2	2	3	1	2	2	2	2	3	1	2	2	2	2	2	2	2	2	3
231	24	1	70	164	26.03	1	2	2	1	2	3	2	3	2	3	4	4	5	3	3	2	2	2	2	2	2	2	2	2	2	2	2	2	2	2	2	2	2	2	2	2	2	2	2	2	2	2	2	2
233	39	1	70	157	28.4	1	2	3	1	1	2	1	3	2	3	2	2	3	2	3	1	3	2	2	2	2	2	2	1	3	2	2	2	2	2	2	2	2	2	2	3	1	2	2	2	2	2	2	2
234	28	1	51	158	20.43	2	3	2	1	2	3	1	3	2	4	4	3	5	1	4	4	0	4	0	4	0	4	0	4	0	4	0	4	0	4	0	4	0	4	0	4	0	4	0	2	2	2	2	1
235	38	1	68	154	28.67	1	3	3	1	3	2	3	1	2	4	2	4	5	3	4	2	2	2	2	2	2	2	2	2	2	2	2	2	2	2	2	2	2	2	2	2	2	2	2	2	2	2	2	1
236	27	1	62	153	26.49	1	3	2	1	2	1	1	3	2	4	4	2	5	2	4	3	1	3	1	3	1	3	1	3	1	3	1	3	1	3	1	3	1	3	1	3	1	2	2	2	2	2	2	3
237	26	1	72	162	27.43	2	3	2	1	2	3	2	1	2	4	4	3	5	2	3	2	2	2	2	2	2	2	2	1	3	1	3	2	2	2	2	1	3	2	2	1	3	2	2	2	2	1	3	1
238	20	1	63	150	28	2	2	1	1	3	1	3	1	2	4	4	3	5	3	4	1	3	1	3	2	2	2	2	1	3	1	3	4	0	1	3	1	3	2	2	2	2	1	3	1	3	1	3	3
239	21	1	50	165	18.37	1	2	1	1	2	1	2	1	3	4	4	4	5	2	4	1	3	1	3	1	3	1	1	1	3	1	3	1	3	1	3	1	3	1	3	1	3	1	3	1	3	1	3	1
240	19	1	68	158	27.24	2	2	1	1	2	4	2	1	2	4	4	2	5	2	3	3	1	2	2	3	1	2	2	3	1	3	1	3	1	3	1	3	1	3	1	3	1	3	1	3	1	3	1	3
241	56	2	98	176	31.64	1	2	2	1	1	2	1	4	2	4	1	3	5	2	4	2	2	1	3	2	2	1	1	2	2	2	2	3	1	3	1	2	2	3	1	3	1	3	1	2	2	3	1	3
242	45	1	65	156	26.71	1	2	3	1	1	2	1	4	2	2	2	4	5	2	2	2	2	1	3	1	3	1	1	1	3	1	3	1	3	1	3	1	3	1	3	1	3	1	3	1	3	1	3	1
243	49	2	88	177	28.09	1	2	2	2	2	2	2	1	2	4	1	3	5	1	3	1	3	1	3	1	3	1	1	1	3	1	3	1	3	1	3	1	3	1	3	1	3	1	3	1	3	2	2	1
244	13	1	58	150	25.78	2	1	1	1	3	1	3	1	2	4	4	4	5	2	4	2	2	3	1	3	1	3	1	2	2	1	3	3	1	3	1	1	3	4	0	1	3	3	1	3	1	2	2	3
245	35	2	80	186	23.12	1	3	2	2	3	2	3	3	3	3	1	2	4	2	4	2	2	2	2	2	2	3	1	2	2	3	1	3	1	3	1	2	2	3	1	1	3	2	2	3	1	1	3	1
246	37	1	62	157	25.15	1	2	3	1	2	2	2	1	2	4	2	3	5	2	2	1	3	1	3	2	2	2	2	1	3	2	2	1	3	1	3	1	3	1	3	1	3	1	3	1	3	1	3	1
247	45	2	68	178	21.46	1	2	2	1	2	2	2	1	2	4	1	3	5	2	2	1	3	1	3	1	3	1	1	1	3	1	3	1	3	1	3	1	3	1	3	1	3	1	3	1	3	1	3	1
248	48	2	90	175	29.39	1	2	2	2	2	2	3	3	3	3	1	4	5	3	3	2	2	2	2	3	1	3	1	3	1	2	2	3	1	2	2	1	3	3	1	3	1	2	2	2	2	2	2	2
249	40	1	60	156	24.65	1	2	3	1	2	2	2	1	2	4	2	4	4	2	3	2	2	1	3	2	2	2	2	2	2	2	2	3	1	2	2	2	2	2	2	3	1	3	1	3	1	2	2	1
250	25	1	46	160	17.97	2	2	3	2	2	2	2	1	1	4	4	4	4	1	3	1	3	1	3	2	2	2	2	1	3	1	3	2	2	2	2	1	3	2	2	2	2	2	2	2	2	1	3	1
251	24	1	55	160	21.48	2	2	1	2	2	1	2	1	2	4	4	3	5	1	3	1	3	2	2	1	3	2	2	2	2	1	3	1	3	1	3	1	3	2	2	2	2	2	2	1	3	1	3	2
252	20	1	54	158	21.63	2	2	1	1	2	2	3	1	3	4	4	4	5	2	3	1	3	1	3	1	3	1	1	1	3	1	3	1	3	1	3	1	3	1	3	1	3	1	3	1	3	1	3	1
253	23	1	46	160	17.97	2	2	3	1	2	3	2	3	2	4	4	1	1	3	2	2	2	1	3	1	3	2	2	2	2	2	2	2	2	3	1	1	3	2	2	3	1	3	1	3	1	2	2	3
254	29	1	93	165	34.16	2	2	2	1	2	3	1	3	2	4	4	3	5	1	3	4	0	1	3	2	2	2	2	3	1	3	1	3	1	2	2	1	3	3	1	3	1	3	1	3	1	3	1	3
255	25	1	62	162	23.62	2	2	1	1	1	2	2	1	3	4	4	4	5	3	4	1	3	1	3	1	3	1	1	1	3	1	3	1	3	1	3	1	3	1	3	1	3	1	3	1	3	1	3	1
256	55	2	70	173	23.39	1	2	4	2	2	2	1	3	2	4	1	3	2	2	3	2	2	1	3	2	2	2	2	3	1	1	3	2	2	2	2	1	3	2	2	3	1	2	2	2	2	2	2	1
257	18	1	57	158	22.83	2	1	1	1	2	2	3	1	3	4	4	4	5	3	3	2	2	1	3	2	2	2	2	2	2	1	3	3	1	1	3	1	3	2	2	2	2	2	2	2	2	2	2	1
258	25	1	60	154	25.3	2	2	2	1	1	2	1	3	2	4	4	3	5	2	2	2	2	1	3	2	2	1	1	2	2	1	3	3	1	2	2	2	2	2	2	3	1	2	2	3	1	1	3	2
259	36	2	69	170	23.88	1	2	2	1	3	1	2	1	2	2	1	3	4	2	3	1	3	1	3	1	3	1	1	2	2	2	2	2	2	1	3	1	3	2	2	2	2	2	2	2	2	2	2	1
260	22	1	44	153	18.8	2	2	1	3	2	3	2	4	3	3	4	1	1	1	2	2	2	2	2	2	2	2	2	3	1	3	1	4	0	3	1	3	1	4	0	4	0	4	0	4	0	4	0	2
261	40	1	82	165	30.12	1	3	2	1	3	3	2	3	1	2	2	2	3	2	2	3	1	3	1	3	1	3	1	3	1	2	2	3	1	2	2	2	2	2	2	3	1	3	1	3	1	3	1	2
262	22	1	72	165	26.45	2	2	1	2	2	1	2	1	2	4	4	3	5	3	3	2	2	1	3	2	2	2	2	1	3	1	3	2	2	2	2	1	3	2	2	2	2	2	2	2	2	2	2	1
263	22	1	44	155	18.31	2	2	3	1	1	2	1	3	3	4	4	4	5	2	3	1	3	1	3	1	3	1	1	1	3	1	3	1	3	1	3	1	3	1	3	1	3	1	3	1	3	1	3	1
264	48	2	100	176	32.28	1	2	2	2	2	2	3	3	2	2	1	3	5	2	3	2	2	2	2	2	2	2	2	2	2	2	2	2	2	2	2	1	3	2	2	2	2	2	2	2	2	2	2	1
265	68	2	70	169	24.51	1	3	4	1	2	3	3	3	3	4	1	3	5	3	4	2	2	1	3	1	3	1	1	1	3	1	3	2	2	2	2	1	3	2	2	2	2	1	3	1	3	1	3	1
266	19	1	45	156	18.49	2	2	1	1	2	1	2	1	2	3	4	3	5	2	4	2	2	3	1	3	1	3	1	2	2	2	2	3	1	2	2	2	2	2	2	2	2	3	1	3	1	3	1	3
267	27	1	59	157	23.94	2	2	3	1	1	2	1	3	2	4	4	4	4	3	1	2	2	2	2	2	2	2	2	2	2	2	2	2	2	2	2	2	2	2	2	2	2	2	2	2	2	2	2	2
268	24	1	50	159	19.78	2	2	3	1	1	2	1	3	3	4	4	4	5	2	2	3	1	3	1	3	1	3	1	1	3	2	2	2	2	2	2	2	2	2	2	2	2	2	2	2	2	2	2	1
269	22	1	72	174	23.78	2	2	1	1	1	2	1	4	3	4	4	2	4	4	3	1	3	1	3	1	3	1	1	1	3	1	3	1	3	1	3	1	3	1	3	1	3	1	3	1	3	1	3	1
270	30	1	43	158	17.22	1	2	3	1	1	2	2	3	2	3	2	2	3	1	2	2	2	1	3	1	3	1	1	1	3	1	3	2	2	2	2	1	3	1	3	2	2	1	3	1	3	2	2	1
271	29	2	90	162	34.29	2	3	3	1	1	2	1	3	3	4	3	3	5	3	1	1	3	1	3	4	0	3	1	1	3	1	3	1	3	1	3	1	3	1	3	1	3	1	3	1	3	1	3	1
272	50	1	71	153	30.33	1	2	2	1	1	2	1	3	3	4	1	3	5	2	2	1	3	1	3	1	3	1	1	1	3	1	3	1	3	1	3	2	2	1	3	1	3	1	3	1	3	1	3	1
273	36	1	46	151	20.17	2	2	2	1	1	2	1	3	2	1	4	2	4	1	2	2	2	2	2	1	3	1	1	1	3	1	3	2	2	2	2	2	2	1	3	3	1	3	1	3	1	3	1	2
274	33	2	87	173	29.07	1	2	2	3	1	2	1	3	2	4	3	2	3	1	2	2	2	1	3	2	2	1	1	2	2	1	3	2	2	2	2	1	3	1	3	3	1	2	2	2	2	2	2	2
275	50	1	88	159	34.81	2	1	2	1	1	3	1	3	2	3	4	3	5	1	3	1	3	1	3	2	2	4	0	1	3	1	3	1	3	1	3	1	3	1	3	2	2	2	2	1	3	2	2	1
276	34	2	69	160	26.95	1	2	2	3	1	1	2	1	1	3	1	3	5	2	2	2	2	1	3	2	2	2	2	1	3	1	3	1	3	1	3	1	3	1	3	1	3	1	3	1	3	1	3	2
277	37	1	50	150	22.22	1	2	2	1	1	2	1	3	2	4	2	3	5	2	4	1	3	1	3	1	3	1	1	1	3	1	3	1	3	1	3	1	3	1	3	1	3	2	2	2	2	2	2	1
278	38	2	91	173	30.41	1	3	2	1	2	2	3	1	2	4	1	3	4	1	4	1	3	2	2	4	0	4	0	4	0	2	2	3	1	3	1	1	3	3	1	2	2	2	2	3	1	2	2	2
279	45	2	85	170	29.41	1	3	2	1	1	2	1	3	3	4	3	3	5	3	4	2	2	1	3	2	2	2	2	2	2	2	2	3	1	2	2	1	3	3	1	3	1	2	2	1	3	2	2	1
280	40	1	80	130	47.34	1	2	2	1	2	1	2	1	1	4	2	4	3	3	2	1	3	2	2	2	2	1	1	1	3	2	2	1	3	1	3	1	3	1	3	1	3	1	3	1	3	2	2	1
281	48	1	62	150	27.56	1	2	2	1	2	1	2	1	2	4	2	1	1	2	3	2	2	1	3	2	2	1	1	1	3	1	3	2	2	2	2	1	3	1	3	2	2	1	3	1	3	1	3	1
282	42	1	76	157	30.83	1	2	2	1	2	1	3	1	2	4	2	2	3	2	4	3	1	1	3	3	1	3	1	2	2	1	3	4	0	1	3	1	3	2	2	1	3	2	2	2	2	2	2	1
283	46	1	57	152	24.67	1	2	2	1	1	2	1	1	3	4	2	4	5	2	3	2	2	1	3	2	2	2	2	1	3	2	2	1	3	1	3	1	3	1	3	2	2	2	2	2	2	2	2	1
284	20	1	39	160	15.23	2	2	1	1	1	2	1	3	2	4	4	2	4	1	3	2	2	3	1	2	2	2	2	2	2	1	3	2	2	1	3	1	3	2	2	3	1	1	3	1	3	2	2	1
285	39	1	70	150	31.11	1	3	2	1	3	1	1	1	2	4	2	2	4	2	3	2	2	2	2	2	2	2	2	2	2	2	2	2	2	2	2	2	2	2	2	2	2	2	2	2	2	2	2	3
286	32	1	53	150	23.56	1	2	3	1	1	2	1	1	2	4	2	3	5	2	3	2	2	1	3	1	3	1	1	1	3	1	3	2	2	1	3	2	2	1	3	2	2	2	2	2	2	2	2	1
287	50	1	76	153	32.47	1	2	2	1	2	1	2	1	2	4	2	2	3	2	3	2	2	2	2	2	2	2	2	2	2	2	2	2	2	2	2	2	2	2	2	2	2	2	2	2	2	2	2	1
288	40	1	55	150	24.44	1	2	2	1	1	2	1	3	2	4	2	4	5	2	2	3	1	2	2	1	3	1	1	2	2	2	2	2	2	1	3	2	2	2	2	2	2	2	2	2	2	2	2	1
289	48	1	68	163	25.59	2	2	2	2	2	1	2	3	3	4	2	2	3	2	3	4	0	1	3	1	3	1	1	2	2	2	2	1	3	1	3	1	3	1	3	1	3	1	3	1	3	1	3	1
290	39	1	54	160	21.09	1	2	2	1	2	1	2	4	2	4	2	3	5	3	4	2	2	2	2	2	2	3	1	2	2	2	2	2	2	2	2	2	2	2	2	2	2	2	2	2	2	3	1	3
291	25	1	47	143	22.98	2	2	3	1	1	2	1	3	3	4	4	3	5	1	2	2	2	1	3	2	2	1	1	1	3	1	3	1	3	1	3	1	3	2	2	2	2	2	2	2	2	2	2	2
292	39	1	60	153	25.63	2	2	2	1	1	2	1	3	3	4	4	3	5	2	3	2	2	2	2	3	1	2	2	3	1	3	1	3	1	2	2	2	2	2	2	2	2	2	2	2	2	2	2	2
293	38	1	68	164	25.28	1	2	2	1	2	1	2	1	2	4	2	2	5	2	2	2	2	1	3	2	2	1	1	1	3	1	3	1	3	1	3	1	3	2	2	1	3	1	3	1	3	1	3	1
294	50	1	65	167	23.31	1	2	4	1	1	2	1	2	3	4	2	3	5	3	2	2	2	2	2	1	3	1	1	2	2	2	2	2	2	2	2	1	3	2	2	2	2	2	2	2	2	2	2	2
295	45	1	65	145	30.92	1	2	2	1	2	1	2	3	3	4	1	4	5	2	2	1	3	1	3	1	3	1	1	1	3	1	3	1	3	1	3	1	3	1	3	2	2	1	3	2	2	2	2	1
296	46	1				2	2	2	1	1	2	1	4	3	4	4	4	5	4	2	1	3	1	3	1	3	4	0	1	3	1	3	1	3	1	3	1	3	2	2	3	1	1	3	1	3	4	0	1
297	33	1	69	168	24.45	2	2	3	1	2	2	2	1	3	4	4	2	3	2	2	2	2	2	2	2	2	3	1	2	2	1	3	1	3	1	3	1	3	2	2	2	2	2	2	2	2	2	2	1
298	33	1	69	168	24.45	2	2	3	1	2	2	2	1	3	4	4	2	3	2	2	2	2	2	2	2	2	3	1	2	2	1	3	1	3	1	3	1	3	2	2	2	2	2	2	2	2	2	2	1
299	50	1				1	2	2	1	2	1	2	1	2	4	2	3	5	1	3	4	0	2	2	3	1	3	1	3	1	2	2	3	1	2	2	2	2	2	2	2	2	2	2	2	2	2	2	1
300	17	2	90	173	30.07	2	1	1	1	2	2	1	1	3	4	3	3	5	4	2	3	1	3	1	3	1	3	1	3	1	1	3	4	0	4	0	3	1	3	1	3	1	3	1	3	1	2	2	1
301	23	1	49	158	19.63	2	3	1	1	1	2	1	3	3	4	4	2	4	1	1	2	2	3	1	2	2	2	2	2	2	2	2	3	1	3	1	3	1	3	1	3	1	1	3	1	3	1	3	2
302	43	1	67	160	26.17	1	3	2	1	3	1	3	1	2	4	2	3	4	2	2	2	2	2	2	3	1	4	0	2	2	1	3	1	3	1	3	1	3	1	3	3	1	3	1	2	2	2	2	2
303	25	1	59	159	23.34	2	2	3	1	2	2	2	1	1	2	4	4	5	1	2	4	0	4	0	4	0	4	0	4	0	4	0	4	0	4	0	4	0	4	0	4	0	4	0	4	0	4	0	4
304	38	1	85	160	33.2	1	2	2	1	1	2	1	1	3	4	2	2	3	3	2	1	3	2	2	1	3	2	2	1	3	1	3	1	3	1	3	1	3	2	2	2	2	2	2	2	2	1	3	1
305	40	2	62	165	22.77	1	2	2	2	2	3	1	4	2	2	3	2	3	1	1	4	0	2	2	4	0	4	0	2	2	2	2	4	0	1	3	2	2	3	1	4	0	4	0	4	0	4	0	2
306	40	1	64	164	23.8	1	3	2	1	3	2	3	1	2	4	2	3	5	3	3	3	1	2	2	2	2	2	2	2	2	2	2	3	1	2	2	2	2	3	1	2	2	2	2	2	2	2	2	2
307	23	1	60	160	23.44	2	2	3	1	1	2	2	3	2	4	4	2	4	1	3	3	1	3	1	3	1	3	1	2	2	3	1	3	1	3	1	3	1	3	1	3	1	3	1	4	0	1	3	1
308	21	1	59	164	21.94	2	2	1	1	1	2	2	3	2	4	4	3	5	1	3	3	1	2	2	2	2	3	1	3	1	1	3	1	3	1	3	1	3	1	3	3	1	3	1	3	1	2	2	3
309	28	1	50	162	19.05	1	1	3	1	1	2	2	1	1	2	2	2	3	1	2	2	2	1	3	2	2	1	1	1	3	2	2	2	2	2	2	1	3	1	3	2	2	2	2	2	2	2	2	1
310	28	1	103	163	38.77	2	3	3	1	1	2	1	3	3	4	4	2	5	2	3	2	2	1	3	3	1	4	0	3	1	3	1	4	0	4	0	2	2	3	1	4	0	2	2	2	2	1	3	3
311	27	1	49	163	18.44	1	2	3	1	2	2	3	1	2	3	2	2	3	1	3	1	3	1	3	1	3	1	1	1	3	1	3	2	2	2	2	1	3	2	2	3	1	3	1	3	1	2	2	2
312	35	1	50	156	20.55	1	3	2	1	3	1	2	1	1	2	2	2	3	1	2	4	0	1	3	3	1	1	1	3	1	3	1	3	1	3	1	1	3	3	1	3	1	4	0	4	0	4	0	2
313	35	1	45	144	21.7	1	2	3	1	2	2	2	1	2	3	2	3	3	1	1	1	3	1	3	3	1	3	1	1	3	3	1	3	1	3	1	1	3	3	1	2	2	3	1	3	1	2	2	2
314	35	1	75	158	30.04	1	2	3	1	1	2	1	3	3	4	4	3	5	2	1	2	2	1	3	2	2	2	2	1	3	1	3	1	3	1	3	1	3	1	3	1	3	1	3	1	3	1	3	1
315	35	1	60	161	23.15	1	1	3	1	1	2	2	1	3	4	2	4	5	2	3	2	2	2	2	2	2	2	2	2	2	1	3	2	2	1	3	1	3	1	3	4	0	2	2	2	2	2	2	1
316	35	2	130	179	40.57	1	2	2	1	1	2	2	1	1	3	1	3	5	3	2	2	2	2	2	2	2	2	2	2	2	2	2	3	1	3	1	3	1	2	2	3	1	3	1	2	2	2	2	3
317	31	2	70	175	22.86	1	3	2	3	1	2	1	3	1	2	1	3	5	2	3	2	2	2	2	2	2	2	2	2	2	2	2	2	2	2	2	2	2	2	2	2	2	2	2	2	2	2	2	2
318	32	2	90	175	29.39	1	3	2	3	2	1	3	3	2	4	3	3	3	2	4	2	2	2	2	2	2	3	1	2	2	1	3	2	2	1	3	1	3	3	1	3	1	3	1	3	1	3	1	2
319	36	2	89	183	26.58	1	2	2	2	1	2	1	3	3	1	1	3	5	2	2	2	2	2	2	2	2	1	1	1	3	1	3	2	2	1	3	1	3	1	3	1	3	2	2	2	2	3	1	1
320	34	1	59	141	29.68	1	2	3	1	1	2	2	2	2	2	2	3	2	3	3	4	0	4	0	4	0	4	0	4	0	4	0	4	0	4	0	4	0	4	0	4	0	4	0	4	0	4	0	1
321	35	1	59	152	25.54	1	3	3	1	1	2	2	3	3	4	4	4	5	1	3	2	2	1	3	3	1	3	1	2	2	1	3	3	1	3	1	2	2	3	1	2	2	3	1	2	2	2	2	1
322	33	2	63	161	24.3	1	2	2	1	1	2	1	1	3	4	3	2	3	2	2	1	3	2	2	2	2	1	1	1	3	1	3	1	3	1	3	1	3	1	3	1	3	1	3	1	3	1	3	1
323	35	1	70	155	29.14	2	2	2	1	1	2	2	1	3	4	4	2	3	2	2	4	0	3	1	4	0	4	0	4	0	3	1	4	0	4	0	3	1	4	0	4	0	4	0	4	0	3	1	2
324	43	1	77	168	27.28	1	2	2	1	2	1	2	1	2	4	2	3	5	3	4	2	2	2	2	2	2	2	2	2	2	2	2	2	2	2	2	1	3	2	2	2	2	2	2	2	2	2	2	2
325	26	1	73	159	28.88	1	2	3	1	1	2	1	2	2	4	4	4	5	2	2	2	2	2	2	2	2	2	2	2	2	2	2	2	2	2	2	2	2	2	2	3	1	3	1	3	1	3	1	1
326	26	1	61	156	25.07	1	2	3	1	2	2	2	1	2	3	2	3	5	1	2	3	1	2	2	3	1	4	0	2	2	2	2	2	2	2	2	2	2	2	2	4	0	4	0	4	0	2	2	2
327	23	1	53	153.5	22.49	2	2	3	1	1	2	1	3	3	4	4	3	5	2	3	2	2	2	2	2	2	2	2	1	3	2	2	2	2	2	2	1	3	2	2	3	1	2	2	2	2	2	2	2
328	26	1	54	156	22.19	1	2	3	1	2	1	1	3	1	4	2	3	5	2	3	2	2	2	2	2	2	1	1	2	2	2	2	2	2	2	2	2	2	2	2	2	2	2	2	2	2	2	2	2
329	25	1	40	158	16.02	2	2	3	1	1	2	1	3	3	2	1	3	3	1	2	1	3	1	3	1	3	1	1	1	3	1	3	1	3	1	3	1	3	1	3	1	3	1	3	1	3	1	3	1
330	26	1	65	158	26.04	2	2	2	1	1	2	2	3	2	4	4	2	3	2	3	2	2	1	3	1	3	1	1	1	3	1	3	1	3	1	3	1	3	1	3	1	3	1	3	1	3	1	3	1
331	22	1	55	160	21.48	1	3	2	1	1	2	2	3	2	4	4	3	5	3	4	1	3	1	3	1	3	1	1	1	3	1	3	1	3	1	3	1	3	1	3	1	3	1	3	1	3	1	3	1
332	35	1	71	155	29.55	1	2	1	1	2	2	1	1	2	4	2	4	5	2	2	1	3	1	3	1	3	1	1	1	3	1	3	1	3	1	3	3	1	1	3	1	3	1	3	1	3	1	3	1
333	33	1	62	166	22.5	1	2	3	1	2	2	1	1	2	2	2	4	5	2	2	2	2	2	2	1	3	2	2	2	2	2	2	2	2	2	2	1	3	1	3	2	2	2	2	2	2	2	2	1
334	25	1	43	167	15.42	2	2	3	1	1	2	2	3	3	4	4	3	5	1	3	2	2	2	2	2	2	1	1	2	2	1	3	2	2	2	2	1	3	2	2	1	3	2	2	2	2	1	3	1
335	37	1				2	3	2	1	1	2	1	3	3	4	4	3	5	1	1	3	1	4	0	3	1	4	0	4	0	2	2	4	0	3	1	3	1	3	1	4	0	4	0	2	2	2	2	4
336	27	1	80	155	33.3	2	2	2	1	2	2	2	3	2	4	4	2	3	2	3	1	3	2	2	2	2	2	2	2	2	2	2	2	2	2	2	2	2	2	2	3	1	2	2	3	1	2	2	2
337	35	2	95	175	31.02	1	2	2	1	1	2	1	3	1	3	1	4	5	2	2	2	2	1	3	2	2	2	2	2	2	1	3	1	3	2	2	2	2	2	2	1	3	3	1	3	1	3	1	1
338	34	1	41	153	17.51	1	2	3	1	1	2	1	3	2	4	4	3	5	1	2	2	2	1	3	3	1	2	2	2	2	3	1	3	1	3	1	1	3	3	1	4	0	4	0	2	2	2	2	1
339	25	1	47	160	18.36	2	2	3	1	2	2	2	1	3	4	4	3	5	2	3	2	2	1	3	2	2	2	2	1	3	1	3	3	1	3	1	1	3	3	1	2	2	2	2	2	2	2	2	1
340	24	1	50	155	20.81	2	2	3	1	2	2	1	2	2	3	4	3	5	3	2	1	3	1	3	1	3	1	1	1	3	1	3	1	3	1	3	1	3	1	3	3	1	3	1	3	1	1	3	1
341	33	1	65	158	26.04	2	2	2	1	1	2	1	4	3	4	4	3	5	2	3	2	2	1	3	2	2	3	1	3	1	2	2	3	1	2	2	1	3	2	2	2	2	2	2	2	2	2	2	3
342	32	1	70	153	29.9	1	2	2	1	2	1	2	1	1	3	2	2	4	1	2	3	1	3	1	3	1	3	1	3	1	2	2	3	1	2	2	3	1	3	1	3	1	2	2	2	2	2	2	2
343	37	1	66	195	17.36	1	1	3	1	1	2	2	1	2	4	2	4	5	1	3	2	2	1	3	1	3	1	1	1	3	1	3	1	3	1	3	1	3	1	3	1	3	1	3	1	3	1	3	1
344	21	1	53	161	20.45	2	2	1	2	1	2	1	2	1	4	4	2	3	3	1	2	2	1	3	2	2	2	2	3	1	2	2	3	1	3	1	2	2	4	0	3	1	3	1	3	1	3	1	2
345	21	1	45	163	16.94	2	2	1	1	3	1	3	1	1	4	1	4	5	4	4	1	3	1	3	1	3	1	1	1	3	1	3	1	3	1	3	1	3	1	3	1	3	1	3	1	3	1	3	1
346	29	1	50	150	22.22	2	1	2	1	1	2	1	3	2	4	2	4	5	3	2	2	2	1	3	1	3	1	1	1	3	1	3	1	3	1	3	1	3	1	3	1	3	1	3	1	3	1	3	1
347	38	1	60	162	22.86	2	2	2	1	1	2	1	3	2	4	4	1	1	2	2	1	3	1	3	1	3	1	1	1	3	1	3	1	3	1	3	1	3	1	3	1	3	1	3	1	3	1	3	1
348	32	1	61	155	25.39	1	2	2	1	2	1	2	1	1	2	2	2	3	2	3	2	2	2	2	3	1	2	2	1	3	2	2	1	3	2	2	1	3	1	3	2	2	1	3	2	2	1	3	1
349	25	1	90	170	31.14	2	2	2	1	1	2	2	3	2	4	4	3	5	2	3	2	2	1	3	3	1	2	2	2	2	1	3	1	3	1	3	1	3	1	3	1	3	1	3	1	3	2	2	1
350	20	1	64	164	23.8	2	2	1	1	2	1	1	1	3	2	4	3	5	4	4	2	2	2	2	2	2	3	1	3	1	2	2	3	1	2	2	2	2	3	1	3	1	3	1	3	1	2	2	2
351	36	2	79	175	25.8	1	1	2	2	1	2	1	3	3	4	3	3	5	2	1	2	2	2	2	2	2	2	2	2	2	2	2	2	2	2	2	2	2	3	1	3	1	3	1	3	1	3	1	3
352	33	2	80	174	26.42	1	3	2	1	1	2	1	3	3	4	3	3	5	2	4	3	1	1	3	4	0	2	2	4	0	4	0	4	0	4	0	1	3	3	1	4	0	4	0	4	0	4	0	4
353	27	1	77	151	33.77	2	2	2	1	1	2	1	3	3	4	4	2	3	4	2	4	0	4	0	4	0	4	0	4	0	3	1	4	0	4	0	4	0	4	0	4	0	4	0	4	0	4	0	4
354	38	1	53	160	20.7	1	2	2	1	1	2	1	1	3	4	2	3	5	2	4	2	2	1	3	1	3	2	2	2	2	2	2	2	2	2	2	1	3	2	2	3	1	2	2	2	2	2	2	1
355	39	1	76	160	29.69	1	2	3	1	1	2	1	1	2	4	2	3	5	2	4	3	1	2	2	3	1	3	1	3	1	2	2	3	1	2	2	2	2	3	1	3	1	2	2	3	1	2	2	1
356	34	1	60	162	22.86	1	2	2	1	2	1	2	1	1	3	2	4	5	3	4	1	3	1	3	2	2	2	2	2	2	2	2	2	2	2	2	2	2	2	2	2	2	2	2	4	0	2	2	1
357	30	1	65	151	28.51	1	2	2	1	2	1	1	1	1	3	2	2	3	1	4	2	2	1	3	1	3	2	2	2	2	1	3	2	2	1	3	1	3	1	3	2	2	1	3	1	3	1	3	2
358	20	1	40	150	17.78	2	2	1	1	1	1	2	1	3	4	4	3	4	1	4	3	1	3	1	2	2	2	2	2	2	3	1	3	1	3	1	1	3	2	2	3	1	3	1	3	1	1	3	1
359	24	1	47	156	19.31	1	2	3	1	2	2	3	1	2	2	2	4	4	2	2	1	3	1	3	1	3	2	2	1	3	1	3	1	3	1	3	1	3	1	3	1	3	1	3	2	2	2	2	1
360	25	1	50	163	18.82	2	2	3	1	1	2	1	4	3	4	4	2	3	1	1	2	2	1	3	2	2	1	1	2	2	2	2	3	1	2	2	1	3	3	1	2	2	1	3	1	3	2	2	1
361	25	1	50	163	18.82	2	2	3	1	1	2	1	4	3	4	4	2	3	2	1	1	3	1	3	2	2	1	1	2	2	3	1	1	3	1	3	1	3	1	3	1	3	1	3	1	3	1	3	1
362	24	1	62	154	26.14	2	2	2	1	1	2	1	3	2	4	4	2	4	2	2	2	2	2	2	2	2	1	1	2	2	2	2	2	2	2	2	2	2	1	3	3	1	3	1	3	1	2	2	1
363	25	1	70	165	25.71	2	2	2	1	1	2	1	3	3	4	4	3	5	3	1	2	2	2	2	2	2	1	1	1	3	1	3	1	3	1	3	1	3	2	2	1	3	1	3	1	3	2	2	1
364	24	1	53	163	19.95	2	2	3	1	2	3	2	3	2	4	4	3	5	1	4	2	2	2	2	2	2	1	1	1	3	2	2	2	2	2	2	2	2	1	3	2	2	2	2	2	2	2	2	2
365	23	1	60	155	24.97	2	2	1	1	1	2	1	2	3	4	4	3	5	2	2	1	3	1	3	1	3	1	1	1	3	1	3	1	3	1	3	1	3	1	3	1	3	1	3	1	3	1	3	1
366	32	1	48.5	156.5	19.8	1	3	1	1	1	2	1	4	2	4	2	3	5	3	3	1	3	1	3	1	3	1	1	1	3	1	3	3	1	1	3	1	3	1	3	2	2	2	2	3	1	2	2	1
367	22	1	53	152	22.94	2	2	3	1	2	1	2	1	1	3	4	2	4	2	4	3	1	3	1	4	0	2	2	4	0	3	1	4	0	4	0	1	3	3	1	2	2	3	1	3	1	3	1	3
368	33	1	67	158	26.84	2	3	1	1	1	2	1	3	3	4	4	3	5	3	1	3	1	2	2	2	2	1	1	3	1	3	1	3	1	3	1	3	1	3	1	3	1	3	1	3	1	3	1	3
369	24	1	66	159	26.11	2	2	3	1	1	2	2	1	2	3	4	4	4	3	3	2	2	2	2	2	2	2	2	2	2	3	1	2	2	2	2	2	2	1	3	2	2	2	2	2	2	2	2	1
370	29	1	52	160	20.31	1	2	2	1	2	3	3	1	1	1	2	3	5	1	4	4	0	4	0	4	0	4	0	3	1	3	1	4	0	4	0	4	0	4	0	4	0	3	1	3	1	2	2	2
371	44	1	58	155	24.14	1	2	2	1	1	2	1	3	2	4	2	4	5	1	4	3	1	2	2	3	1	4	0	2	2	1	3	2	2	1	3	1	3	2	2	3	1	3	1	3	1	3	1	3
372	48	1	69	163	25.97	1	2	2	1	1	2	1	3	1	4	2	3	5	2	2	2	2	2	2	2	2	2	2	2	2	2	2	2	2	2	2	2	2	2	2	2	2	2	2	1	3	2	2	2
373	36	2	65	167	23.31	1	3	2	1	1	2	1	2	2	4	1	4	5	1	4	2	2	1	3	2	2	2	2	1	3	2	2	3	1	2	2	2	2	2	2	3	1	3	1	3	1	3	1	2
374	26	2				2	3	1	1	1	2	1	3	3	4	3	4	5	2	1	2	2	2	2	3	1	3	1	2	2	2	2	2	2	2	2	2	2	2	2	2	2	3	1	3	1	3	1	2
375	27	1	55	157	22.31	2	3	3	1	2	3	1	3	2	4	4	2	4	1	1	3	1	4	0	4	0	4	0	3	1	2	2	2	2	2	2	2	2	2	2	4	0	2	2	2	2	2	2	1
376	30	2	80	170	27.68	2	2	2	2	2	2	2	3	2	4	3	4	3	3	3	3	1	2	2	2	2	2	2	2	2	2	2	2	2	2	2	2	2	2	2	3	1	3	1	3	1	2	2	2
377	25	1	48	160	18.75	2	2	3	1	2	4	1	1	3	1	4	3	5	1	3	2	2	1	3	2	2	2	2	1	3	2	2	4	0	2	2	2	2	2	2	4	0	4	0	4	0	3	1	1
378	29	1	46	155	19.15	2	3	3	1	1	2	1	3	3	4	4	4	5	1	2	2	2	2	2	3	1	3	1	1	3	2	2	2	2	3	1	1	3	3	1	2	2	4	0	4	0	4	0	4
379	25	1				2	3	1	1	1	2	3	1	3	4	4	3	5	2	4	2	2	2	2	2	2	2	2	1	3	1	3	2	2	2	2	1	3	1	3	1	3	2	2	3	1	2	2	1
380	26	1	48	149	21.62	1	2	3	1	1	2	1	3	3	4	4	2	4	1	2	2	2	2	2	3	1	2	2	3	1	2	2	3	1	3	1	2	2	3	1	3	1	4	0	4	0	4	0	4
381	28	2	54	160	21.09	2	3	1	3	2	2	3	3	3	4	4	2	3	3	3	2	2	1	3	2	2	1	1	3	1	1	3	1	3	1	3	1	3	1	3	2	2	2	2	2	2	2	2	1
382	24	1	70	160	27.34	2	3	1	1	2	3	3	1	2	4	4	2	4	2	2	1	3	1	3	1	3	1	1	1	3	1	3	1	3	1	3	1	3	1	3	1	3	1	3	1	3	1	3	1
383	26	1	45	148	20.54	2	2	1	1	2	1	2	1	2	4	4	2	3	2	3	3	1	2	2	3	1	3	1	3	1	2	2	3	1	2	2	2	2	3	1	3	1	3	1	3	1	3	1	2
384	30	1	32	147	14.81	2	3	1	1	1	2	1	3	3	4	4	3	5	1	3	3	1	3	1	4	0	4	0	4	0	4	0	4	0	4	0	4	0	4	0	4	0	4	0	4	0	4	0	1
385	29	1	40	162	15.24	1	3	1	1	1	2	1	3	1	2	2	3	3	2	1	2	2	2	2	2	2	2	2	2	2	2	2	2	2	2	2	2	2	2	2	2	2	2	2	2	2	2	2	2
386	45	1	86	180	26.54	1	3	2	2	1	2	1	3	2	4	1	3	3	2	4	2	2	1	3	2	2	2	2	2	2	2	2	2	2	2	2	1	3	2	2	3	1	3	1	2	2	3	1	2
387	28	1	40	162	15.24	1	3	1	1	3	2	1	3	1	2	2	4	3	2	1	2	2	2	2	2	2	2	2	2	2	2	2	2	2	2	2	2	2	2	2	2	2	2	2	2	2	2	2	2
388	26	1	62	158	24.84	1	3	1	1	2	1	2	3	2	4	4	3	5	2	3	2	2	2	2	2	2	3	1	2	2	3	1	3	1	3	1	2	2	3	1	2	2	2	2	2	2	2	2	3
389	21	1	58.7	156	24.12	2	2	1	1	2	2	1	3	3	4	4	3	5	2	2	3	1	3	1	3	1	3	1	3	1	3	1	3	1	3	1	3	1	3	1	3	1	4	0	4	0	4	0	3
390	23	1	46	153	19.65	2	3	1	1	1	2	1	2	3	4	4	2	4	2	1	4	0	2	2	3	1	3	1	3	1	3	1	4	0	4	0	4	0	4	0	4	0	4	0	4	0	3	1	3
391	20	1	45	158	18.03	2	1	1	1	1	2	1	1	3	4	4	3	5	3	2	3	1	1	3	4	0	4	0	2	2	1	3	1	3	1	3	1	3	4	0	3	1	4	0	4	0	1	3	1
392	22	1	54	167	19.36	2	2	1	1	1	2	2	1	3	4	4	3	5	2	3	2	2	2	2	3	1	2	2	3	1	2	2	2	2	2	2	1	3	3	1	4	0	4	0	2	2	3	1	2
393	20	1	65	162	24.77	2	1	1	1	3	4	1	1	2	2	4	1	1	3	2	2	2	1	3	2	2	2	2	2	2	2	2	2	2	2	2	2	2	2	2	2	2	2	2	3	1	2	2	2
394	27	1	56	169	19.61	1	3	3	1	3	1	1	1	1	4	2	2	4	1	3	1	3	1	3	1	3	1	1	1	3	1	3	1	3	1	3	1	3	1	3	4	0	1	3	1	3	1	3	1
395	22	1	53	150	23.56	2	2	1	1	2	3	2	3	3	4	4	3	5	2	4	2	2	1	3	1	3	1	1	1	3	1	3	1	3	2	2	1	3	1	3	2	2	3	1	3	1	2	2	1
396	22	1	52	163	19.57	2	1	1	1	2	1	2	3	2	4	4	4	5	1	4	4	0	2	2	4	0	3	1	4	0	4	0	3	1	3	1	3	1	3	1	4	0	4	0	4	0	3	1	4
397	19	1	45	150	20	2	2	1	1	2	1	1	1	3	4	4	4	5	2	3	2	2	3	1	2	2	2	2	2	2	2	2	2	2	1	3	1	3	2	2	3	1	3	1	2	2	2	2	3
398	20	1	48	159	18.99	2	2	1	1	1	2	1	3	3	4	4	4	5	2	2	2	2	1	3	2	2	2	2	2	2	2	2	2	2	1	3	1	3	2	2	1	3	2	2	2	2	2	2	1
399	22	1	45	163	16.94	2	2	1	1	1	2	1	3	3	4	4	2	5	2	3	2	2	2	2	3	1	2	2	3	1	4	0	4	0	4	0	3	1	3	1	4	0	3	1	4	0	3	1	3
400	24	1	53	147	24.53	1	3	1	1	1	2	2	3	3	3	4	2	3	3	4	4	0	4	0	4	0	2	2	3	1	3	1	3	1	3	1	3	1	3	1	3	1	3	1	3	1	3	1	3
401	21	1	56	170	19.38	2	2	1	1	2	3	3	1	2	4	4	3	5	4	3	1	3	1	3	1	3	1	1	1	3	1	3	1	3	1	3	1	3	1	3	1	3	1	3	1	3	1	3	1
402	65	1	85	156	34.93	1	1	3	1	1	2	1	2	3	4	2	3	5	2	4	1	3	1	3	1	3	1	1	1	3	1	3	1	3	1	3	1	3	1	3	1	3	1	3	1	3	1	3	1
403	23	1	45	155	18.73	2	2	3	1	1	2	1	2	3	4	4	2	3	1	1	2	2	2	2	2	2	2	2	2	2	2	2	2	2	2	2	2	2	2	2	2	2	2	2	2	2	2	2	2
404	40	2	70	180	21.6	1	2	2	1	2	1	2	1	3	4	1	3	5	2	3	2	2	2	2	2	2	2	2	1	3	1	3	2	2	2	2	1	3	2	2	1	3	2	2	2	2	2	2	1
405	18	2	54	167	19.36	2	1	1	3	1	3	2	3	3	4	3	3	5	2	3	2	2	2	2	2	2	1	1	1	3	1	3	1	3	1	3	1	3	2	2	3	1	1	3	2	2	1	3	1
406	21	2	77	173	25.73	2	2	1	1	1	3	2	3	3	4	3	3	5	1	4	2	2	1	3	4	0	1	1	1	3	1	3	1	3	1	3	1	3	1	3	2	2	2	2	2	2	1	3	1
407	21	1	43	155	17.9	2	2	1	1	2	2	2	3	2	4	4	4	5	3	3	2	2	2	2	1	3	2	2	2	2	1	3	1	3	2	2	1	3	3	1	1	3	1	3	1	3	2	2	2
408	23	1	58	152	25.1	2	2	2	1	2	2	1	3	2	3	4	3	5	3	2	1	3	1	3	3	1	2	2	1	3	1	3	1	3	1	3	2	2	1	3	1	3	2	2	2	2	2	2	1
409	23	1	49	155	20.4	2	2	1	1	1	2	3	3	3	4	4	2	3	2	4	2	2	3	1	3	1	3	1	1	3	1	3	2	2	1	3	2	2	3	1	4	0	4	0	3	1	3	1	1
410	24	1	62	157	25.15	1	2	3	1	3	1	2	3	2	4	4	2	3	1	4	2	2	2	2	3	1	3	1	3	1	2	2	3	1	2	2	1	3	3	1	3	1	1	3	1	3	2	2	1
411	40	2	81	164	30.12	1	3	2	1	2	2	3	1	2	3	1	3	5	1	3	1	3	1	3	1	3	1	1	1	3	1	3	1	3	1	3	1	3	1	3	1	3	1	3	1	3	1	3	1
412	30	1	48	149	21.62	2	2	2	1	2	2	1	3	3	4	4	3	5	2	2	2	2	1	3	3	1	1	1	1	3	1	3	2	2	2	2	1	3	2	2	1	3	2	2	2	2	2	2	1
413	26	1	91	154	38.37	2	2	3	1	2	3	1	3	2	4	4	2	3	1	2	2	2	2	2	3	1	4	0	4	0	2	2	3	1	3	1	2	2	3	1	3	1	3	1	2	2	2	2	2
414	34	2	89	170	30.8	1	2	2	3	1	2	1	3	2	2	1	4	5	2	3	1	3	2	2	2	2	2	2	2	2	1	3	2	2	1	3	1	3	1	3	1	3	1	3	1	3	2	2	1
415	33	2	74	186	21.39	1	3	2	1	1	2	1	3	2	2	1	3	4	3	3	2	2	1	3	2	2	2	2	2	2	2	2	2	2	2	2	2	2	2	2	2	2	2	2	2	2	2	2	2
416	37	2	65	178	20.52	1	2	2	1	1	2	1	3	2	3	1	3	5	1	2	2	2	1	3	2	2	2	2	1	3	2	2	2	2	2	2	2	2	2	2	2	2	2	2	2	2	2	2	2
417	34	2	70	169	24.51	1	1	2	1	2	2	2	1	2	3	1	4	6	3	2	1	3	1	3	1	3	1	1	1	3	1	3	1	3	1	3	1	3	1	3	1	3	1	3	1	3	1	3	1
418	34	1	69	156	28.35	1	2	3	1	2	1	1	3	2	2	2	3	6	3	3	2	2	2	2	2	2	2	2	2	2	2	2	2	2	2	2	2	2	2	2	2	2	2	2	2	2	2	2	2
419	24	2	80	172	27.04	2	2	2	2	1	2	1	3	3	4	3	3	5	3	2	2	2	2	2	2	2	1	1	2	2	1	3	2	2	1	3	1	3	1	3	1	3	2	2	1	3	1	3	1
420	25	2	55	168	19.49	2	2	2	1	1	4	2	3	3	4	3	4	6	2	2	2	2	1	3	1	3	2	2	2	2	2	2	2	2	2	2	1	3	2	2	4	0	2	2	2	2	2	2	2
421	34	2	96	176	30.99	1	2	2	3	1	2	1	2	2	4	1	4	4	2	1	1	3	1	3	1	3	1	1	1	3	1	3	1	3	1	3	1	3	1	3	1	3	1	3	1	3	1	3	1
422	31	2	76	174	25.1	1	2	2	1	2	2	1	3	2	3	3	3	7	2	3	1	3	1	3	1	3	1	1	2	2	2	2	3	1	1	3	1	3	1	3	1	3	1	3	1	3	1	3	1
423	23	1	43	160	16.8	2	2	3	1	2	2	2	3	2	3	4	3	5	3	4	1	3	1	3	1	3	1	1	1	3	1	3	1	3	1	3	1	3	3	1	2	2	2	2	2	2	1	3	2
424	28	1	58	157	23.53	2	3	1	1	2	3	2	3	3	4	4	3	5	1	3	3	1	2	2	3	1	1	1	2	2	3	1	3	1	2	2	1	3	3	1	2	2	2	2	2	2	2	2	1
425	32	1	44	162	16.77	2	2	1	1	1	2	1	4	3	4	4	3	5	1	2	4	0	3	1	3	1	3	1	3	1	2	2	2	2	1	3	1	3	3	1	3	1	3	1	3	1	3	1	2
426	37	2	64	163	24.09	1	2	2	1	1	2	1	3	2	4	1	3	5	2	3	2	2	1	3	2	2	1	1	3	1	1	3	3	1	2	2	1	3	1	3	3	1	3	1	3	1	3	1	1
427	36	2	79	171	27.02	1	2	2	1	1	2	1	3	1	3	1	3	5	2	3	2	2	2	2	3	1	3	1	2	2	2	2	2	2	1	3	2	2	2	2	3	1	3	1	3	1	3	1	1
428	32	2	88	165	32.32	1	3	2	1	2	1	3	1	1	3	1	3	7	2	3	1	3	1	3	1	3	1	1	1	3	1	3	1	3	1	3	1	3	1	3	1	3	1	3	1	3	1	3	1
429	41	1	81	164	30.12	1	3	2	1	2	2	3	1	2	3	2	3	5	1	4	3	1	3	1	3	1	3	1	3	1	3	1	3	1	3	1	1	3	3	1	3	1	3	1	3	1	3	1	3
430	31	2	80	171	27.36	1	2	2	1	1	1	1	1	3	4	1	4	3	3	2	1	3	1	3	1	3	1	1	1	3	1	3	1	3	1	3	1	3	1	3	1	3	1	3	1	3	1	3	1
431	36	2	97	167	34.78	1	2	2	1	1	2	1	3	1	4	1	4	6	2	3	1	3	1	3	1	3	1	1	1	3	1	3	1	3	1	3	1	3	1	3	1	3	1	3	1	3	1	3	1
432	34	2	77	169	26.96	1	2	2	1	1	2	1	3	1	2	1	4	6	3	2	1	3	1	3	1	3	1	1	1	3	1	3	1	3	1	3	1	3	1	3	1	3	1	3	1	3	1	3	1
433	28	2	66	166	23.95	1	3	2	1	3	1	3	1	3	4	1	4	6	1	4	1	3	2	2	1	3	2	2	2	2	1	3	4	0	1	3	3	1	1	3	1	3	2	2	1	3	2	2	1
434	33	2	98	172	33.13	2	2	2	2	1	2	1	4	3	4	3	2	4	2	2	3	1	3	1	2	2	2	2	2	2	2	2	4	0	3	1	2	2	3	1	3	1	4	0	3	1	3	1	3
435	32	2	95	167	34.06	1	2	2	1	1	2	1	2	1	4	1	4	6	4	2	1	3	1	3	1	3	1	1	1	3	1	3	1	3	1	3	1	3	1	3	1	3	1	3	1	3	1	3	1
436	32	2	90	178	28.41	1	2	2	1	1	2	1	3	1	2	3	4	4	2	3	1	3	1	3	1	3	1	1	1	3	1	3	1	3	1	3	1	3	1	3	1	3	1	3	1	3	1	3	1
437	32	2	132	165	48.48	1	2	2	1	2	2	1	3	2	4	1	3	5	2	3	1	3	1	3	1	3	1	1	1	3	1	3	1	3	1	3	1	3	1	3	1	3	1	3	1	3	1	3	1
438	32	2	80	170	27.68	1	1	2	2	1	2	3	3	3	4	1	3	4	2	2	1	3	1	3	1	3	1	1	1	3	1	3	1	3	1	3	1	3	1	3	1	3	1	3	1	3	1	3	1
439	35	2	101	168	35.79	1	2	2	1	1	2	1	3	1	1	1	4	6	2	3	2	2	1	3	1	3	1	1	1	3	1	3	2	2	2	2	1	3	1	3	3	1	3	1	3	1	2	2	1
440	45	2	90	174	29.73	1	2	2	2	1	2	1	2	2	4	1	3	3	1	4	2	2	1	3	2	2	1	1	1	3	1	3	1	3	1	3	1	3	1	3	1	3	1	3	1	3	3	1	3
441	51	2	92	179	28.71	1	2	2	1	1	2	1	2	2	4	1	4	3	2	4	2	2	3	1	2	2	1	1	1	3	2	2	3	1	1	3	1	3	4	0	3	1	2	2	3	1	1	3	1
442	42	1	65	165	23.88	1	1	3	1	1	2	1	2	3	4	2	3	5	3	2	1	3	1	3	4	0	3	1	1	3	1	3	1	3	1	3	1	3	2	2	2	2	2	2	1	3	2	2	1
443	27	1	50	160	19.53	1	2	3	1	1	2	1	3	2	4	4	3	5	2	3	3	1	1	3	1	3	1	1	2	2	3	1	3	1	3	1	1	3	1	3	2	2	1	3	4	0	1	3	1
444	35	1	58	160	22.66	1	2	3	1	2	2	2	1	2	4	2	4	6	1	2	3	1	1	3	1	3	1	1	1	3	1	3	1	3	1	3	1	3	1	3	1	3	1	3	1	3	1	3	1
445	23	2	60	170	20.76	2	2	3	1	1	2	3	3	2	4	3	2	3	1	2	1	3	1	3	1	3	1	1	1	3	1	3	1	3	1	3	1	3	1	3	1	3	1	3	1	3	1	3	1
446	39	2	90	165	33.06	1	3	2	1	1	2	1	2	2	3	1	4	6	2	3	2	2	3	1	3	1	2	2	2	2	2	2	2	2	2	2	2	2	2	2	3	1	2	2	2	2	3	1	1
447	40	2	79	176	25.5	1	2	2	1	1	2	1	2	2	4	3	3	5	3	1	4	0	2	2	2	2	4	0	2	2	2	2	3	1	3	1	2	2	3	1	3	1	3	1	3	1	3	1	2
448	27	2	86	173	28.73	2	3	2	1	2	2	2	3	2	3	3	2	3	2	3	3	1	3	1	3	1	2	2	2	2	2	2	3	1	3	1	2	2	3	1	4	0	3	1	2	2	2	2	2
449	23	1	49	165	18	2	2	2	1	2	1	1	3	3	1	4	4	5	1	2	3	1	2	2	2	2	3	1	3	1	2	2	4	0	2	2	2	2	2	2	4	0	2	2	2	2	2	2	2
450	23	1	56	165	20.57	2	2	3	1	2	1	2	3	3	4	4	3	5	2	2	3	1	2	2	3	1	3	1	3	1	3	1	3	1	3	1	3	1	3	1	3	1	3	1	3	1	3	1	3
451	32	1	80	160	31.25	1	2	3	1	2	2	2	1	2	3	2	3	5	1	2	1	3	1	3	1	3	1	1	1	3	3	1	3	1	3	1	1	3	3	1	3	1	3	1	2	2	2	2	3
452	19	2	40	160	15.63	2	1	1	1	2	3	2	3	3	4	2	3	3	4	1	1	3	2	2	4	0	1	1	2	2	3	1	1	3	1	3	3	1	4	0	1	3	1	3	1	3	2	2	2
453	25	2	70	180	21.6	1	3	2	3	2	1	3	1	2	2	4	4	4	3	3	1	3	2	2	3	1	4	0	1	3	3	1	1	3	2	2	3	1	3	1	2	2	1	3	4	0	2	2	3
454	48	1	85	157	34.48	1	1	2	1	2	3	2	3	3	3	2	4	5	3	2	2	2	2	2	2	2	2	2	2	2	2	2	3	1	2	2	2	2	2	2	1	3	2	2	2	2	2	2	2
455	35	1	50	150	22.22	1	2	2	1	2	1	1	1	2	4	2	4	4	2	2	1	3	2	2	2	2	2	2	2	2	2	2	1	3	2	2	1	3	2	2	2	2	2	2	1	3	1	3	1
456	28	1	53	163	19.95	1	2	3	1	1	2	1	1	1	2	2	4	6	1	4	3	1	1	3	3	1	2	2	1	3	2	2	2	2	1	3	1	3	2	2	3	1	3	1	3	1	2	2	2
457	23	1	43	150	19.11	2	2	3	1	2	1	1	4	3	4	4	2	3	3	2	2	2	1	3	2	2	3	1	2	2	1	3	1	3	1	3	1	3	2	2	3	1	2	2	2	2	2	2	2
458	32	2	104	177	33.2	2	2	3	1	1	2	1	3	3	4	3	3	7	3	2	1	3	1	3	1	3	1	1	1	3	1	3	1	3	1	3	1	3	1	3	2	2	1	3	1	3	1	3	1
459	28	1	78	164	29	2	2	2	1	1	2	1	3	2	2	4	2	3	1	2	3	1	3	1	3	1	3	1	3	1	3	1	3	1	3	1	3	1	3	1	3	1	3	1	4	0	4	0	4
460	27	1	60	170	20.76	2	2	3	1	1	2	1	3	3	4	4	1	1	2	2	1	3	1	3	2	2	2	2	2	2	2	2	4	0	4	0	2	2	4	0	4	0	3	1	3	1	3	1	1
461	25	1	50	169	17.51	2	2	3	1	1	2	2	1	2	4	4	4	6	1	3	2	2	2	2	2	2	2	2	2	2	2	2	3	1	2	2	2	2	3	1	3	1	3	1	3	1	3	1	2
462	24	1	50	155	20.81	2	3	1	1	2	1	2	1	2	4	4	3	3	3	3	2	2	3	1	2	2	2	2	3	1	2	2	4	0	3	1	2	2	3	1	4	0	4	0	1	3	1	3	1
463	29	1	64	161	24.69	1	1	3	1	1	2	1	3	3	4	2	3	5	2	3	1	3	1	3	1	3	1	1	1	3	1	3	1	3	1	3	1	3	1	3	1	3	1	3	1	3	1	3	1
464	33	2	93	170	32.18	1	2	2	1	2	2	2	1	1	4	1	3	4	2	3	2	2	1	3	1	3	2	2	2	2	2	2	2	2	2	2	1	3	2	2	3	1	2	2	3	1	3	1	1
465	30	1	63	164	23.42	1	1	2	1	1	4	1	3	2	3	2	3	6	1	2	1	3	1	3	1	3	1	1	1	3	1	3	1	3	1	3	1	3	1	3	1	3	1	3	1	3	1	3	1
466	27	1	72	161	27.78	1	2	3	1	2	2	2	3	2	3	2	3	5	2	3	2	2	2	2	3	1	2	2	2	2	2	2	2	2	2	2	2	2	2	2	2	2	3	1	2	2	2	2	2
467	29	2	90	165	33.06	2	2	2	2	2	2	2	3	2	4	3	2	4	2	3	2	2	1	3	1	3	1	1	2	2	1	3	2	2	2	2	1	3	2	2	2	2	2	2	2	2	2	2	1
468	35	1	63	159	24.92	2	3	3	1	1	2	3	3	1	4	2	4	6	2	2	3	1	2	2	3	1	3	1	2	2	1	3	2	2	1	3	1	3	2	2	3	1	4	0	4	0	2	2	2
469	54	2	78	174	25.76	1	2	4	1	1	2	1	3	3	4	1	4	5	3	2	2	2	1	3	2	2	1	1	1	3	2	2	2	2	2	2	1	3	2	2	2	2	2	2	3	1	2	2	2
470	24	1	70	154	29.52	2	3	1	1	1	2	1	3	3	4	4	1	1	2	2	3	1	1	3	3	1	1	1	3	1	4	0	4	0	4	0	1	3	4	0	3	1	4	0	4	0	4	0	1
471	22	2	80	176	25.83	2	2	2	3	1	2	1	3	3	4	3	3	5	2	2	2	2	2	2	2	2	3	1	2	2	2	2	3	1	3	1	2	2	3	1	3	1	3	1	3	1	3	1	2
472	22	2	67	173	22.39	2	2	3	1	1	2	1	3	3	4	3	1	1	4	3	1	3	1	3	1	3	1	1	2	2	2	2	2	2	1	3	2	2	3	1	4	0	4	0	4	0	4	0	2
473	34	2	80	165	29.38	1	3	2	3	2	2	3	1	1	3	1	3	5	3	3	1	3	1	3	1	3	1	1	3	1	1	3	4	0	4	0	1	3	4	0	4	0	2	2	2	2	2	2	1
474	38	1	66	165	24.24	1	1	3	1	1	2	2	1	2	4	2	4	6	4	2	1	3	1	3	1	3	1	1	1	3	1	3	1	3	1	3	1	3	1	3	1	3	1	3	1	3	1	3	1
475	25	1	66	163	24.84	1	2	3	1	1	2	3	3	1	2	2	3	6	3	4	2	2	2	2	2	2	3	1	3	1	2	2	1	3	1	3	1	3	2	2	3	1	3	1	2	2	2	2	3
476	30	2	69	174	22.79	2	3	2	1	1	2	1	3	2	4	3	2	4	3	4	2	2	1	3	2	2	1	1	2	2	1	3	1	3	1	3	1	3	1	3	2	2	2	2	2	2	2	2	1
477	37	1	70	149	31.53	1	2	2	1	2	1	2	1	1	3	2	2	4	1	2	2	2	1	3	2	2	2	2	2	2	2	2	2	2	1	3	1	3	1	3	2	2	2	2	2	2	3	1	1
478	34	1	60	158	24.03	1	1	3	1	1	2	2	1	2	4	2	3	5	2	2	1	3	1	3	2	2	2	2	2	2	1	3	2	2	2	2	1	3	2	2	2	2	1	3	2	2	1	3	2
479	48	1	75	143	36.68	1	2	2	1	2	1	1	3	2	4	2	3	5	2	1	1	3	1	3	1	3	1	1	1	3	1	3	1	3	1	3	1	3	1	3	1	3	1	3	2	2	2	2	1
480	36	1	60	170	20.76	2	3	2	1	1	2	1	3	1	4	4	3	7	3	4	1	3	1	3	1	3	1	1	2	2	1	3	2	2	1	3	1	3	1	3	1	3	1	3	2	2	1	3	2
481	20	1	58	156	23.83	2	2	1	1	2	1	1	3	2	4	4	3	2	2	2	2	2	2	2	2	2	2	2	2	2	2	2	2	2	2	2	2	2	2	2	2	2	2	2	2	2	2	2	2
482	52	1	67	130	39.64	1	2	2	1	2	1	1	2	2	2	2	4	6	1	3	2	2	1	3	2	2	2	2	2	2	2	2	2	2	1	3	1	3	2	2	2	2	2	2	3	1	3	1	1
483	40	1	89	167	31.91	1	2	3	1	1	2	2	3	2	2	2	3	5	2	3	1	3	1	3	1	3	2	2	1	3	1	3	1	3	1	3	1	3	1	3	2	2	2	2	2	2	2	2	2
484	33	1	60	149	27.03	1	2	2	1	2	1	1	1	2	4	2	4	6	2	2	1	3	1	3	1	3	1	1	1	3	1	3	1	3	1	3	1	3	2	2	1	3	1	3	1	3	1	3	1
485	38	1	65	156	26.71	1	2	3	1	2	2	2	1	2	3	2	3	6	1	3	2	2	2	2	3	1	2	2	2	2	1	3	2	2	1	3	1	3	1	3	1	3	2	2	2	2	2	2	2
486	44	1	60	156	24.65	1	2	3	1	2	2	2	1	2	4	2	3	5	3	3	2	2	1	3	2	2	1	1	1	3	1	3	2	2	1	3	1	3	2	2	2	2	2	2	2	2	1	3	2
487	29	1	60	149	27.03	1	2	2	2	1	2	1	3	3	4	4	3	5	2	2	2	2	2	2	3	1	2	2	3	1	2	2	2	2	2	2	2	2	2	2	2	2	2	2	2	2	2	2	2
488	23	1	42	160	16.41	2	2	3	1	1	2	2	3	2	3	4	3	3	2	3	4	0	2	2	4	0	4	0	4	0	4	0	4	0	4	0	2	2	4	0	4	0	4	0	4	0	4	0	2
489	22	2	100	180	30.86	2	2	1	1	2	1	2	1	2	4	3	3	5	2	3	3	1	1	3	1	3	1	1	1	3	2	2	2	2	1	3	1	3	2	2	2	2	2	2	2	2	2	2	1
490	27	2	55	172	18.59	2	3	2	2	3	2	3	3	2	3	3	3	3	4	2	1	3	1	3	1	3	1	1	1	3	1	3	1	3	1	3	1	3	1	3	1	3	1	3	1	3	1	3	1
491	24	2	75	168	26.57	2	2	1	1	2	3	1	3	2	3	3	3	3	2	2	1	3	1	3	2	2	2	2	1	3	2	2	3	1	1	3	1	3	1	3	1	3	3	1	2	2	2	2	3
492	31	2	85	180	26.23	1	1	2	1	1	2	1	3	2	4	3	3	4	2	2	3	1	1	3	3	1	1	1	1	3	1	3	1	3	1	3	1	3	1	3	1	3	1	3	1	3	1	3	1
493	39	2	93	170	32.18	1	2	2	1	1	2	2	1	2	4	1	4	6	1	2	4	0	3	1	3	1	2	2	4	0	4	0	4	0	4	0	2	2	4	0	4	0	4	0	4	0	4	0	4
494	21	2	118	175	38.53	2	1	1	1	1	2	1	3	3	4	3	4	3	3	2	1	3	2	2	2	2	1	1	1	3	1	3	1	3	1	3	1	3	1	3	2	2	1	3	1	3	1	3	1
495	20	2	86	163	32.37	2	2	1	1	3	1	2	1	3	4	3	3	8	2	4	2	2	1	3	3	1	2	2	2	2	2	2	2	2	2	2	1	3	3	1	2	2	3	1	2	2	2	2	1
496	18	2	59	173	19.71	2	2	2	2	1	2	1	1	3	4	3	3	5	1	2	2	2	1	3	2	2	2	2	1	3	1	3	2	2	2	2	1	3	3	1	3	1	4	0	4	0	3	1	1
497	21	1	62	158	24.84	1	2	1	1	1	2	1	1	3	4	4	4	6	2	2	2	2	1	3	2	2	2	2	2	2	1	3	2	2	1	3	2	2	3	1	2	2	2	2	2	2	2	2	3
498	21	2	94	170	32.53	2	2	1	1	1	2	2	1	3	4	3	2	3	2	2	3	1	3	1	3	1	4	0	4	0	3	1	3	1	3	1	3	1	3	1	2	2	2	2	2	2	2	2	4
499	27	1	75	160	29.3	2	2	2	1	1	2	1	2	3	4	4	4	3	4	2	3	1	3	1	4	0	4	0	3	1	2	2	4	0	2	2	1	3	3	1	3	1	3	1	3	1	3	1	3
500	30	1	74	170	25.61	1	2	3	1	1	2	1	3	3	4	4	3	7	2	2	2	2	2	2	2	2	1	1	2	2	1	3	2	2	2	2	1	3	1	3	3	1	3	1	3	1	3	1	3
501	40	1	90	159	35.6	1	2	3	1	2	2	2	1	2	4	2	3	6	2	2	2	2	2	2	2	2	2	2	2	2	1	3	2	2	1	3	1	3	1	3	2	2	2	2	2	2	2	2	2
502	22	2	75	175	24.49	2	2	1	1	1	2	1	3	2	4	3	3	5	1	4	3	1	3	1	3	1	2	2	1	3	1	3	2	2	1	3	3	1	1	3	1	3	1	3	2	2	3	1	2
503	25	1	51	155	21.23	1	2	3	1	2	3	2	1	3	4	4	4	6	3	4	2	2	1	3	1	3	2	2	2	2	2	2	2	2	2	2	1	3	2	2	2	2	2	2	2	2	2	2	1
504	20	2	82	169	28.71	2	2	2	1	1	2	1	2	2	4	3	3	5	2	1	3	1	2	2	3	1	3	1	3	1	2	2	1	3	1	3	1	3	2	2	3	1	3	1	3	1	3	1	2
505	44	1	53	155	22.06	2	2	2	1	1	2	1	3	3	4	4	3	5	2	2	4	0	4	0	4	0	2	2	2	2	1	3	2	2	1	3	1	3	1	3	1	3	1	3	1	3	1	3	1
506	21	2	86	173	28.73	2	2	1	1	2	2	1	3	3	4	3	2	3	3	2	2	2	2	2	3	1	3	1	2	2	1	3	3	1	3	1	1	3	3	1	4	0	3	1	2	2	2	2	1
507	21	2	86	175	28.08	1	1	1	1	1	2	1	1	3	4	3	2	3	3	2	2	2	1	3	2	2	2	2	2	2	3	1	2	2	2	2	2	2	2	2	2	2	2	2	2	2	2	2	2
508	42	1	80	162	30.48	1	1	3	1	1	2	1	3	2	4	2	4	3	2	2	2	2	1	3	1	3	1	1	1	3	1	3	2	2	2	2	1	3	1	3	1	3	1	3	1	3	1	3	1
509	37	2	101	167	36.21	1	3	2	1	1	2	1	1	2	4	1	3	5	2	1	1	3	2	2	1	3	2	2	1	3	2	2	2	2	2	2	2	2	2	2	2	2	2	2	3	1	3	1	2
510	21	2	90	170	31.14	2	1	1	1	2	3	2	1	2	4	3	2	3	3	3	2	2	2	2	3	1	2	2	1	3	2	2	3	1	3	1	1	3	3	1	3	1	2	2	2	2	2	2	1
511	36	1	59	157	23.94	1	2	3	1	2	2	1	1	1	4	2	3	7	2	2	1	3	1	3	1	3	1	1	1	3	1	3	1	3	1	3	1	3	1	3	1	3	1	3	1	3	1	3	1
512	22	1	96	168	34.01	2	2	1	1	1	2	2	3	3	4	1	2	5	2	4	2	2	1	3	2	2	2	2	1	3	2	2	2	2	1	3	1	3	4	0	4	0	2	2	1	3	1	3	2
513	40	1	80	150	35.56	1	3	2	1	3	1	3	1	2	1	4	3	3	2	1	3	1	1	3	3	1	2	2	3	1	2	2	3	1	2	2	1	3	2	2	3	1	3	1	3	1	3	1	1
514	36	1	79	168	27.99	1	2	2	1	1	2	1	3	1	2	2	3	3	2	3	2	2	2	2	2	2	2	2	2	2	2	2	2	2	2	2	1	3	1	3	4	0	2	2	2	2	2	2	2
515	39	1	67	155	27.89	1	2	2	1	2	1	2	1	2	2	2	3	4	1	2	2	2	2	2	2	2	1	1	1	3	1	3	2	2	2	2	1	3	2	2	2	2	1	3	1	3	1	3	1
516	32	1	66	160	25.78	1	2	2	1	1	2	1	3	3	4	4	3	5	2	2	2	2	1	3	2	2	1	1	1	3	2	2	3	1	3	1	1	3	1	3	2	2	3	1	3	1	3	1	2
517	36	1	68	150	30.22	1	2	2	1	2	1	2	1	2	3	2	2	3	2	3	3	1	2	2	3	1	3	1	3	1	2	2	2	2	2	2	1	3	3	1	2	2	2	2	2	2	1	3	1
518	40	1	62	161	23.92	1	3	2	1	3	1	3	1	2	4	2	3	8	2	4	1	3	1	3	2	2	1	1	1	3	1	3	2	2	1	3	1	3	1	3	2	2	2	2	2	2	2	2	1
519	36	1	63	160	24.61	1	2	2	1	1	2	2	3	1	2	2	1	1	3	4	2	2	3	1	3	1	3	1	2	2	2	2	3	1	1	3	2	2	2	2	2	2	3	1	3	1	3	1	3
520	40	1	55	160	21.48	1	3	2	1	3	1	2	1	2	4	2	2	3	2	3	1	3	1	3	1	3	1	1	1	3	1	3	2	2	1	3	1	3	1	3	2	2	2	2	1	3	1	3	1
521	28	1	50	158	20.03	1	3	1	1	3	1	3	1	1	3	2	4	6	3	4	3	1	3	1	2	2	3	1	3	1	2	2	2	2	2	2	2	2	3	1	2	2	3	1	3	1	2	2	2
522	38	1	47	158	18.83	2	3	2	1	1	3	1	3	2	4	4	2	3	2	4	2	2	1	3	2	2	2	2	2	2	2	2	2	2	2	2	1	3	2	2	2	2	2	2	2	2	2	2	1
523	39	1	61	160	23.83	2	2	3	1	1	2	1	2	3	4	4	4	6	2	1	2	2	1	3	2	2	1	1	1	3	1	3	1	3	1	3	1	3	1	3	1	3	2	2	2	2	2	2	1
524	18	1	60	166	21.77	2	1	1	1	3	1	3	1	2	4	4	2	4	2	4	2	2	2	2	2	2	1	1	1	3	2	2	3	1	3	1	2	2	3	1	3	1	3	1	2	2	3	1	1
525	46	1	65	159	25.71	1	3	2	1	3	1	2	1	2	4	2	1	1	2	4	2	2	2	2	2	2	2	2	1	3	2	2	4	0	4	0	1	3	4	0	4	0	4	0	4	0	4	0	2
526	60	1	69	155	28.72	1	1	3	1	1	2	2	3	3	4	2	1	1	2	2	4	0	4	0	4	0	3	1	3	1	4	0	4	0	3	1	2	2	4	0	4	0	3	1	3	1	3	1	3
527	18	1	47	155	19.56	2	2	1	1	3	1	2	1	3	4	4	3	5	1	4	4	0	3	1	4	0	4	0	1	3	1	3	1	3	1	3	2	2	2	2	1	3	3	1	3	1	3	1	1
528	37	1	97	152	41.98	1	2	2	2	1	2	2	3	2	4	2	3	5	1	4	2	2	2	2	2	2	2	2	1	3	2	2	2	2	2	2	1	3	1	3	2	2	2	2	2	2	2	2	2
529	26	1	42	153	17.94	1	3	1	1	1	2	3	1	3	4	4	3	4	3	4	3	1	3	1	3	1	3	1	3	1	2	2	4	0	3	1	3	1	3	1	4	0	4	0	4	0	4	0	3
530	25	1	45	154	18.97	2	3	1	1	3	2	1	3	3	4	4	4	4	4	2	4	0	3	1	4	0	4	0	4	0	4	0	4	0	4	0	4	0	4	0	4	0	4	0	4	0	3	1	2
531	28	1	70	160	27.34	2	3	1	3	1	2	2	3	2	4	4	1	1	1	3	4	0	1	3	4	0	1	1	4	0	4	0	4	0	4	0	4	0	4	0	4	0	4	0	4	0	4	0	4
532	41	1	52	160	20.31	1	2	2	1	2	1	2	1	2	2	2	4	5	2	2	2	2	1	3	2	2	2	2	1	3	1	3	2	2	2	2	1	3	2	2	2	2	1	3	1	3	1	3	1
533	44	2	60	166	21.77	1	2	3	1	1	2	1	1	2	2	3	1	4	2	1	4	0	1	3	2	2	2	2	1	3	3	1	3	1	3	1	1	3	3	1	3	1	3	1	3	1	3	1	3
534	28	2	69	171	23.6	2	2	2	1	2	3	2	3	2	3	3	4	3	3	2	1	3	1	3	1	3	1	1	1	3	1	3	1	3	1	3	1	3	1	3	1	3	1	3	1	3	1	3	1
535	73	2	63			1	2	4	1	1	2	2	3	3	4	1	2	3	3	4	2	2	2	2	2	2	2	2	1	3	2	2	2	2	2	2	1	3	2	2	2	2	2	2	2	2	2	2	1
536	28	2	82	169	28.71	1	2	2	1	1	2	2	3	3	4	3	2	3	1	2	4	0	4	0	4	0	4	0	4	0	1	3	4	0	4	0	1	3	4	0	4	0	4	0	4	0	4	0	1
537	23	2	66	168	23.38	2	2	1	1	1	2	2	3	3	4	3	2	5	3	3	2	2	2	2	2	2	2	2	1	3	1	3	1	3	1	3	1	3	1	3	2	2	2	2	3	1	2	2	3
538	23	2	76	182	22.94	2	2	2	1	2	1	3	1	2	4	3	3	4	3	4	2	2	2	2	2	2	2	2	2	2	2	2	2	2	2	2	2	2	2	2	2	2	2	2	4	0	2	2	2
539	42	1	43	158	17.22	1	1	3	1	1	2	1	1	2	3	2	3	7	2	1	3	1	1	3	2	2	2	2	2	2	1	3	1	3	1	3	1	3	2	2	2	2	2	2	2	2	1	3	3
540	36	1	74	156	30.41	2	1	1	1	1	2	1	2	2	4	2	4	3	2	1	2	2	1	3	1	3	1	1	1	3	1	3	1	3	1	3	1	3	1	3	1	3	1	3	1	3	1	3	1
541	35	1	52	152	22.51	2	2	2	1	2	1	1	1	1	4	2	3	3	2	1	2	2	1	3	1	3	1	1	1	3	1	3	1	3	1	3	1	3	1	3	2	2	1	3	1	3	2	2	1
542	58	1	75	156	30.82	1	1	3	1	1	2	2	3	1	4	2	2	4	2	2	1	3	2	2	2	2	2	2	1	3	2	2	2	2	1	3	1	3	2	2	1	3	2	2	3	1	2	2	1
543	45	1	56	150	24.89	1	1	3	1	1	2	1	1	1	4	2	3	5	2	2	4	0	4	0	4	0	3	1	3	1	2	2	2	2	1	3	4	0	3	1	4	0	3	1	3	1	3	1	3
544	38	1	57	161	21.99	2	2	2	2	2	1	2	1	2	4	2	2	3	3	2	2	2	2	2	2	2	2	2	2	2	1	3	2	2	2	2	1	3	2	2	2	2	1	3	1	3	1	3	1
545	37	1	57	160	22.27	1	2	3	1	2	2	1	4	2	2	2	3	5	2	1	1	3	1	3	2	2	2	2	1	3	2	2	2	2	2	2	2	2	2	2	2	2	2	2	2	2	2	2	2
546	24	1	63	164	23.42	2	2	3	1	1	2	3	1	2	4	4	2	3	4	1	1	3	2	2	1	3	1	1	1	3	1	3	1	3	1	3	1	3	3	1	2	2	2	2	2	2	3	1	2
547	40	1	80	162	30.48	1	2	2	1	2	1	2	1	2	4	2	3	5	1	1	2	2	1	3	1	3	1	1	1	3	2	2	2	2	2	2	1	3	2	2	3	1	2	2	2	2	2	2	1
548	47	1	80	158	32.05	1	2	2	1	2	2	2	3	2	4	2	3	8	1	3	3	1	1	3	1	3	1	1	1	3	1	3	1	3	1	3	1	3	1	3	1	3	1	3	1	3	1	3	1
549	40	1	78	160	30.47	1	1	3	1	1	2	1	1	2	4	2	3	5	2	1	2	2	1	3	2	2	1	1	1	3	1	3	2	2	1	3	1	3	2	2	2	2	2	2	1	3	1	3	1
550	33	1	70	156	28.76	1	2	2	1	1	2	1	3	2	3	2	3	5	3	2	1	3	1	3	1	3	1	1	1	3	1	3	1	3	1	3	1	3	1	3	1	3	1	3	1	3	1	3	1
551	47	1	73	158	29.24	1	2	2	1	1	2	1	3	3	4	2	3	5	2	4	2	2	1	3	2	2	4	0	1	3	1	3	1	3	1	3	1	3	2	2	2	2	1	3	1	3	1	3	1
552	30	1	70	152	30.3	2	2	2	2	1	2	1	3	3	4	4	2	5	2	1	3	1	2	2	3	1	3	1	3	1	2	2	3	1	3	1	3	1	3	1	2	2	3	1	3	1	2	2	3
553	40	1	76	162	28.96	1	3	3	1	2	2	2	3	2	3	2	4	3	2	3	1	3	1	3	1	3	1	1	1	3	1	3	1	3	2	2	1	3	1	3	2	2	1	3	2	2	1	3	1
554	42	1	90	165	33.06	1	1	3	1	1	2	1	4	2	4	2	3	5	3	4	1	3	2	2	2	2	2	2	1	3	1	3	1	3	1	3	1	3	1	3	2	2	1	3	1	3	2	2	2
555	63	1	80	165	29.38	1	1	3	1	1	2	2	4	3	4	2	3	5	2	2	1	3	1	3	1	3	1	1	1	3	1	3	1	3	1	3	1	3	1	3	1	3	1	3	1	3	1	3	2
556	35	1	86	160	33.59	2	3	2	1	1	2	3	2	3	4	4	3	5	3	1	3	1	3	1	3	1	3	1	3	1	1	3	2	2	1	3	1	3	1	3	2	2	3	1	2	2	2	2	2
557	25	1	49	153	20.93	2	2	2	1	2	2	2	1	2	3	4	3	2	3	2	2	2	2	2	2	2	2	2	1	3	1	3	1	3	1	3	1	3	1	3	2	2	3	1	3	1	2	2	1
558	22	1	65	167	23.31	2	2	2	1	1	2	2	1	2	4	4	2	3	2	4	2	2	2	2	3	1	2	2	2	2	2	2	3	1	2	2	2	2	3	1	3	1	3	1	3	1	3	1	2
559	35	1	58	158	23.23	1	2	3	1	1	2	2	3	2	2	2	2	8	1	2	2	2	1	3	1	3	2	2	1	3	1	3	1	3	1	3	1	3	2	2	2	2	1	3	1	3	1	3	1
560	33	1	56	163	21.08	2	2	2	1	2	1	2	3	2	4	4	3	5	1	4	2	2	2	2	2	2	2	2	2	2	2	2	2	2	2	2	2	2	2	2	2	2	2	2	2	2	2	2	2
561	18	1	40	145	19.02	2	1	1	1	1	2	1	1	2	4	4	3	7	1	3	3	1	2	2	3	1	3	1	4	0	3	1	4	0	2	2	2	2	3	1	4	0	4	0	2	2	3	1	1
562	26	1	63	160	24.61	2	1	1	1	1	2	2	1	2	4	4	4	3	2	1	2	2	1	3	3	1	1	1	1	3	1	3	1	3	1	3	1	3	2	2	1	3	2	2	2	2	1	3	1
563	20	1	44	152	19.04	2	2	1	1	1	2	2	1	3	4	4	4	6	3	3	2	2	1	3	1	3	1	1	1	3	1	3	1	3	1	3	1	3	1	3	1	3	1	3	1	3	1	3	1
564	23	1	49	156	20.13	2	1	1	1	1	2	1	1	3	4	4	4	4	1	2	1	3	1	3	1	3	1	1	1	3	1	3	1	3	1	3	1	3	1	3	1	3	1	3	1	3	2	2	1
565	39	1	84	170	29.07	1	2	3	1	1	2	2	3	3	3	2	3	5	3	3	1	3	2	2	2	2	3	1	1	3	1	3	2	2	1	3	1	3	2	2	1	3	1	3	1	3	1	3	1
566	40	2	97	173	32.41	2	2	2	2	1	2	2	2	2	4	1	2	3	2	3	2	2	1	3	1	3	1	1	1	3	1	3	1	3	1	3	1	3	1	3	2	2	2	2	1	3	1	3	2
567	30	2	99	188	28.01	1	1	2	2	2	2	2	3	3	3	3	4	4	3	3	1	3	1	3	3	1	3	1	1	3	3	1	3	1	2	2	1	3	3	1	3	1	3	1	3	1	3	1	3
568	28	2	62	175	20.24	2	3	2	1	1	2	1	3	3	4	3	3	3	3	2	2	2	1	3	1	3	1	1	2	2	1	3	2	2	2	2	2	2	2	2	2	2	2	2	2	2	2	2	2
569	38	2	78	173	26.06	2	2	2	2	1	2	2	3	3	4	3	3	3	2	3	1	3	2	2	2	2	2	2	2	2	2	2	2	2	2	2	2	2	2	2	2	2	2	2	2	2	2	2	2
570	45	2	100	167	35.86	1	1	2	1	1	2	1	3	2	3	1	3	5	3	2	3	1	2	2	2	2	2	2	1	3	2	2	3	1	1	3	1	3	1	3	1	3	2	2	2	2	2	2	1
571	18	2	90	175	29.39	2	1	1	1	1	2	1	1	2	4	3	4	6	2	2	2	2	1	3	1	3	2	2	2	2	2	2	1	3	1	3	1	3	1	3	1	3	1	3	1	3	1	3	1
572	29	2	70	180	21.6	2	2	2	3	1	2	1	3	3	4	3	3	5	2	2	2	2	2	2	2	2	2	2	2	2	2	2	2	2	1	3	1	3	1	3	1	3	2	2	2	2	2	2	2
573	21	2	100	175	32.65	2	2	3	1	1	2	2	1	2	4	3	3	5	2	2	3	1	2	2	3	1	3	1	4	0	2	2	2	2	2	2	2	2	2	2	1	3	3	1	3	1	2	2	3
574	20	2	58	177	18.51	2	2	2	1	2	2	2	1	2	4	3	4	5	3	2	1	3	1	3	1	3	2	2	1	3	1	3	2	2	1	3	1	3	2	2	3	1	4	0	2	2	2	2	1
575	32	2	80	172	27.04	2	1	2	2	1	2	2	3	3	4	3	4	6	4	1	1	3	1	3	2	2	1	1	2	2	1	3	2	2	2	2	1	3	2	2	1	3	3	1	2	2	2	2	2
576	23	1	70	165	25.71	2	2	1	1	1	2	2	3	3	4	4	2	2	1	4	3	1	3	1	3	1	2	2	3	1	2	2	3	1	3	1	2	2	3	1	3	1	2	2	2	2	2	2	2
577	36	2	70	163	26.35	1	2	2	1	1	2	2	4	1	4	1	3	5	4	3	1	3	1	3	1	3	2	2	1	3	1	3	1	3	1	3	1	3	1	3	1	3	1	3	1	3	2	2	1
578	33	2	64			2	2	3	1	1	2	3	3	2	3	3	3	5	3	4	2	2	2	2	2	2	2	2	3	1	2	2	3	1	3	1	2	2	4	0	4	0	3	1	2	2	1	3	2
579	40	1	45	155	18.73	1	2	3	1	2	2	2	1	2	4	2	3	5	3	2	1	3	1	3	2	2	1	1	1	3	1	3	1	3	2	2	1	3	2	2	2	2	2	2	2	2	2	2	1
580	28	1	53	157	21.5	1	2	2	1	2	3	2	3	3	4	4	2	3	2	4	2	2	2	2	2	2	2	2	1	3	2	2	2	2	2	2	1	3	3	1	3	1	3	1	3	1	2	2	1
581	30	1	65	152	28.13	1	2	3	1	2	2	2	1	2	2	2	2	4	2	3	2	2	2	2	2	2	1	1	2	2	2	2	1	3	2	2	2	2	2	2	2	2	2	2	2	2	2	2	2
582	19	1	55	163	20.7	2	1	1	1	3	1	2	3	3	2	4	3	3	2	4	2	2	1	3	2	2	2	2	2	2	1	3	3	1	2	2	1	3	3	1	4	0	2	2	2	2	3	1	2
583	57	1	59	147	27.3	1	2	3	1	2	2	3	3	2	4	2	3	4	3	2	1	3	1	3	2	2	1	1	1	3	1	3	2	2	1	3	1	3	2	2	2	2	3	1	1	3	2	2	1
584	50	1	62	160	24.22	1	3	2	1	3	1	3	3	3	4	2	4	3	3	4	2	2	2	2	2	2	1	1	1	3	1	3	2	2	1	3	1	3	2	2	2	2	2	2	1	3	2	2	2
585	45	1	54	153	23.07	1	1	2	1	1	1	2	1	3	4	2	2	3	2	2	2	2	1	3	1	3	1	1	2	2	2	2	3	1	2	2	2	2	3	1	2	2	4	0	3	1	2	2	2
586	32	1	45	148	20.54	1	3	1	1	3	2	2	1	2	3	2	3	5	2	3	2	2	2	2	2	2	2	2	2	2	2	2	2	2	1	3	2	2	2	2	2	2	3	1	2	2	2	2	2
587	45	1	72	173	24.06	1	3	2	1	3	1	3	1	3	4	2	4	6	2	4	2	2	2	2	2	2	2	2	1	3	2	2	2	2	2	2	2	2	2	2	2	2	3	1	3	1	3	1	2
588	28	1	70	167	25.1	1	3	1	3	3	2	3	1	1	2	2	2	4	2	3	2	2	1	3	2	2	3	1	2	2	2	2	3	1	3	1	1	3	2	2	4	0	4	0	4	0	4	0	1
589	26	1	54	162	20.58	1	3	1	1	2	2	2	1	2	3	4	3	8	2	4	3	1	2	2	4	0	2	2	1	3	2	2	3	1	3	1	3	1	3	1	3	1	3	1	4	0	3	1	1
590	27	1	50	156	20.55	2	2	1	1	1	2	2	3	3	4	4	3	5	2	4	4	0	4	0	4	0	4	0	4	0	4	0	4	0	4	0	4	0	4	0	4	0	4	0	4	0	4	0	1
591	23	1	54	155	22.48	2	2	1	1	2	1	1	1	2	4	4	2	3	3	2	2	2	1	3	2	2	2	2	2	2	1	3	1	3	2	2	1	3	2	2	3	1	2	2	2	2	2	2	1
592	55	1	57	150	25.33	1	2	2	1	1	2	1	1	2	4	2	3	5	1	4	2	2	2	2	2	2	2	2	2	2	1	3	2	2	1	3	1	3	1	3	2	2	2	2	3	1	2	2	2
593	37	1	61	163	22.96	1	2	2	1	1	2	1	3	2	3	2	3	5	2	3	2	2	1	3	1	3	1	1	1	3	1	3	1	3	1	3	1	3	1	3	1	3	2	2	1	3	1	3	1
594	40	1	90	164	33.46	1	3	2	1	1	2	1	1	2	4	2	3	3	1	2	2	2	1	3	4	0	2	2	2	2	2	2	2	2	3	1	2	2	2	2	2	2	2	2	2	2	3	1	4
595	22	1	72	160	28.13	2	2	1	1	2	2	1	3	3	2	4	2	2	1	2	2	2	2	2	4	0	3	1	3	1	3	1	3	1	2	2	3	1	3	1	3	1	2	2	2	2	2	2	3
596	47	1	69	158	27.64	1	1	3	1	1	2	1	4	3	4	2	3	5	2	2	1	3	1	3	2	2	1	1	2	2	1	3	1	3	1	3	4	0	1	3	2	2	1	3	1	3	2	2	1
597	40	1	76	166	27.58	1	2	2	2	1	2	1	3	2	4	2	4	3	3	4	2	2	2	2	2	2	3	1	2	2	2	2	4	0	3	1	2	2	3	1	3	1	3	1	2	2	2	2	1
598	55	1	70	160	27.34	1	3	2	1	3	1	3	4	2	4	2	3	5	3	4	2	2	1	3	3	1	1	1	1	3	1	3	1	3	1	3	1	3	1	3	3	1	1	3	3	1	3	1	1
599	31	1	62	164	23.05	2	3	2	1	1	2	1	3	3	4	4	3	7	1	2	3	1	2	2	3	1	2	2	1	3	2	2	4	0	3	1	2	2	4	0	3	1	4	0	3	1	4	0	2
600	26	1	50	163	18.82	2	2	3	3	2	2	3	3	2	3	4	2	3	2	4	2	2	2	2	2	2	2	2	2	2	2	2	3	1	1	3	2	2	3	1	3	1	3	1	2	2	2	2	3
601	60	1	100	162	38.1	2	2	4	1	2	3	2	4	1	2	2	2	3	2	1	1	3	1	3	2	2	2	2	2	2	3	1	3	1	3	1	2	2	3	1	3	1	3	1	2	2	2	2	3
602	30	1	70	164	26.03	1	3	2	3	2	2	2	3	1	2	2	2	5	1	4	4	0	4	0	4	0	4	0	4	0	4	0	4	0	4	0	4	0	4	0	4	0	4	0	4	0	4	0	2
603	38	1	60	156	24.65	1	2	2	1	2	1	2	1	2	4	2	3	5	1	4	3	1	2	2	2	2	2	2	3	1	3	1	3	1	3	1	3	1	3	1	3	1	3	1	3	1	3	1	2
604	54	1	66	147	30.54	1	2	2	1	1	2	1	3	3	3	2	2	3	1	3	2	2	1	3	2	2	1	1	2	2	1	3	1	3	1	3	1	3	1	3	1	3	2	2	2	2	1	3	2
605	46	1	55	157	22.31	1	2	3	1	2	2	3	1	2	4	2	3	5	1	4	2	2	1	3	3	1	2	2	2	2	1	3	2	2	2	2	1	3	2	2	2	2	2	2	2	2	1	3	2
606	49	1	57	150	25.33	1	2	4	1	1	2	2	2	2	4	2	3	5	2	4	2	2	2	2	2	2	2	2	1	3	1	3	2	2	1	3	1	3	1	3	2	2	3	1	2	2	4	0	2
607	36	2	110	179	34.33	1	3	2	3	1	2	1	3	1	2	1	3	5	1	4	4	0	3	1	2	2	3	1	3	1	2	2	3	1	3	1	3	1	3	1	3	1	3	1	3	1	3	1	3
608	38	2	84	181	25.64	1	3	2	1	3	2	3	1	2	3	1	2	4	2	4	2	2	2	2	3	1	3	1	1	3	2	2	3	1	1	3	1	3	1	3	2	2	3	1	2	2	2	2	2
609	57	2	90	178	28.41	1	1	2	2	1	2	1	4	2	4	1	3	5	2	4	1	3	1	3	1	3	1	1	1	3	1	3	1	3	1	3	1	3	1	3	1	3	1	3	1	3	1	3	1
610	63	1	79	167	28.33	1	2	4	1	2	3	1	3	3	4	2	3	3	2	4	2	2	2	2	2	2	2	2	2	2	2	2	3	1	3	1	2	2	2	2	3	1	3	1	3	1	3	1	1
611	36	1	50	154	21.08	1	2	3	1	1	2	1	3	3	4	4	2	3	2	1	1	3	1	3	1	3	1	1	1	3	1	3	1	3	1	3	1	3	1	3	1	3	1	3	1	3	1	3	1
612	25	1	58	163	21.83	2	2	1	1	1	2	2	3	3	4	4	4	5	2	2	2	2	1	3	1	3	1	1	1	3	1	3	1	3	1	3	1	3	1	3	1	3	1	3	2	2	3	1	2
613	25	1	32	150	14.22	2	2	2	1	1	1	1	3	2	4	4	3	5	2	1	1	3	1	3	1	3	1	1	1	3	1	3	1	3	1	3	1	3	1	3	1	3	1	3	1	3	1	3	1
614	48	1	72	162	27.43	1	3	2	1	3	1	2	3	2	4	2	2	3	2	3	2	2	2	2	2	2	2	2	2	2	2	2	2	2	2	2	2	2	2	2	2	2	3	1	3	1	2	2	2
615	31	1	76	167	27.25	1	3	2	1	1	2	2	3	1	2	2	3	5	2	2	1	3	2	2	2	2	2	2	2	2	2	2	2	2	2	2	2	2	2	2	2	2	2	2	2	2	1	3	2
616	24	1	78	156	32.05	2	2	2	1	1	2	2	1	2	4	4	3	8	2	2	2	2	2	2	2	2	2	2	2	2	1	3	2	2	1	3	2	2	2	2	2	2	2	2	2	2	2	2	2
617	40	1	86	161	33.18	1	2	2	1	2	1	2	2	1	3	2	4	6	1	2	2	2	1	3	3	1	3	1	2	2	2	2	2	2	2	2	2	2	2	2	2	2	2	2	2	2	2	2	1
618	42	1	49	155	20.4	2	2	2	1	1	2	1	4	3	4	4	3	5	3	4	3	1	3	1	3	1	3	1	3	1	3	1	4	0	4	0	3	1	4	0	2	2	2	2	2	2	1	3	3
619	24	1	52	154	21.93	2	1	1	1	1	2	1	3	2	4	4	2	3	3	1	1	3	1	3	1	3	1	1	1	3	1	3	1	3	1	3	1	3	1	3	1	3	1	3	1	3	1	3	1
620	22	1	45	157	18.26	2	2	3	1	2	2	2	3	2	4	4	2	3	1	3	4	0	4	0	4	0	4	0	3	1	4	0	4	0	4	0	3	1	4	0	4	0	4	0	4	0	4	0	3
621	24	1	66	160	25.78	2	3	1	2	1	2	2	3	3	4	4	2	5	3	3	2	2	2	2	3	1	3	1	2	2	1	3	2	2	1	3	2	2	3	1	3	1	3	1	3	1	2	2	2
622	20	1	80	155	33.3	2	2	1	1	2	2	2	1	2	4	4	3	3	2	2	2	2	2	2	2	2	1	1	2	2	1	3	2	2	1	3	1	3	2	2	3	1	2	2	3	1	3	1	1
623	28	1	75	163	28.23	2	2	3	1	1	2	2	3	3	4	4	4	4	2	1	2	2	2	2	2	2	2	2	2	2	2	2	2	2	2	2	2	2	2	2	2	2	2	2	2	2	2	2	2
624	34	1	76	156	31.23	1	2	3	1	2	2	2	1	1	2	2	3	5	2	1	2	2	2	2	2	2	2	2	2	2	2	2	2	2	2	2	2	2	2	2	2	2	2	2	2	2	2	2	2
625	40	1	70	160	27.34	1	2	2	1	2	2	2	1	1	2	2	4	6	3	1	2	2	4	0	4	0	2	2	2	2	1	3	1	3	2	2	1	3	2	2	1	3	1	3	1	3	2	2	2
626	21	1	40	150	17.78	2	2	1	1	1	2	1	3	3	3	1	3	5	1	1	1	3	1	3	1	3	1	1	1	3	1	3	2	2	2	2	1	3	1	3	1	3	1	3	1	3	1	3	1
627	25	1	60	170	20.76	2	2	1	1	1	1	2	1	2	3	4	4	6	4	4	2	2	1	3	1	3	2	2	2	2	2	2	2	2	2	2	2	2	2	2	2	2	2	2	4	0	2	2	3
628	27	1	66	150	29.33	1	2	2	1	2	3	2	1	3	2	2	2	3	2	3	2	2	2	2	2	2	2	2	2	2	2	2	2	2	2	2	2	2	2	2	2	2	2	2	2	2	2	2	1
629	25	1	46	164	17.1	2	2	3	1	1	2	1	2	3	4	4	2	3	1	1	2	2	3	1	3	1	3	1	1	3	3	1	2	2	1	3	1	3	3	1	3	1	3	1	3	1	3	1	3
630	33	2	105	173	35.08	1	2	2	1	2	2	2	3	3	4	3	3	3	2	1	2	2	2	2	3	1	3	1	3	1	3	1	3	1	3	1	2	2	3	1	2	2	3	1	3	1	3	1	2
631	20	2	90	167	32.27	1	2	2	1	1	3	2	3	3	1	3	2	3	3	1	2	2	3	1	2	2	2	2	2	2	1	3	1	3	1	3	2	2	4	0	1	3	2	2	2	2	2	2	2
632	28	2	60	172	20.28	2	2	2	1	1	2	1	3	3	4	3	4	6	3	3	1	3	1	3	1	3	1	1	1	3	1	3	1	3	1	3	1	3	1	3	1	3	1	3	1	3	1	3	1
633	26	2	80	177	25.54	1	2	2	2	2	2	1	3	1	1	3	3	4	1	3	1	3	1	3	1	3	1	1	1	3	1	3	1	3	1	3	1	3	2	2	1	3	1	3	1	3	1	3	1
634	28	2	90	178	28.41	1	2	2	2	1	2	3	3	3	2	1	3	5	2	3	1	3	1	3	1	3	1	1	1	3	1	3	1	3	1	3	1	3	1	3	1	3	1	3	1	3	1	3	1
635	28	2	85	173	28.4	2	2	2	3	1	2	1	3	3	4	3	3	5	3	4	2	2	2	2	2	2	2	2	2	2	2	2	2	2	2	2	2	2	2	2	3	1	2	2	2	2	2	2	2
636	28	2	74	170	25.61	1	2	2	1	1	2	1	3	3	1	1	3	5	2	3	3	1	3	1	3	1	4	0	3	1	4	0	3	1	3	1	1	3	3	1	3	1	3	1	4	0	2	2	2
637	26	2	77	175	25.14	2	2	2	1	1	2	1	3	2	4	3	4	6	3	1	2	2	2	2	2	2	2	2	1	3	1	3	2	2	2	2	1	3	3	1	2	2	2	2	2	2	2	2	1
638	23	2	80	170	27.68	2	2	2	1	1	2	2	3	3	4	3	4	6	3	1	1	3	1	3	1	3	2	2	1	3	2	2	2	2	2	2	1	3	1	3	2	2	2	2	2	2	2	2	1
639	26	2	69	170	23.88	2	2	2	1	1	2	1	3	2	4	3	3	5	1	4	2	2	1	3	1	3	1	1	2	2	1	3	3	1	2	2	1	3	3	1	3	1	2	2	3	1	3	1	1
640	28	2	75	175	24.49	2	2	2	1	1	4	1	3	3	4	3	3	4	3	4	1	3	1	3	3	1	1	1	1	3	1	3	1	3	1	3	1	3	1	3	2	2	1	3	1	3	1	3	1
641	27	2	70	175	22.86	2	2	2	1	2	3	2	3	2	4	3	2	4	2	4	2	2	2	2	2	2	2	2	3	1	2	2	2	2	2	2	2	2	3	1	3	1	3	1	3	1	3	1	2
642	26	2	90	170	31.14	1	2	2	1	1	2	1	3	1	1	1	3	3	2	3	2	2	2	2	2	2	2	2	2	2	2	2	2	2	2	2	2	2	2	2	2	2	2	2	2	2	2	2	2
643	26	2	80	177	25.54	2	2	2	3	2	3	2	3	3	3	3	3	5	1	4	3	1	3	1	4	0	4	0	4	0	4	0	4	0	4	0	4	0	4	0	4	0	3	1	4	0	4	0	4
644	28	2	81	180	25	2	2	2	1	1	2	3	3	3	4	3	2	4	3	3	2	2	2	2	2	2	2	2	1	3	1	3	3	1	3	1	1	3	3	1	4	0	1	3	1	3	1	3	1
645	28	2	63	171	21.55	2	2	2	1	1	2	2	3	2	4	3	2	4	3	3	2	2	1	3	4	0	2	2	1	3	2	2	3	1	3	1	1	3	3	1	3	1	2	2	3	1	2	2	2
646	27	2	70	172	23.66	2	2	2	2	1	2	2	3	3	4	3	3	5	2	2	1	3	1	3	2	2	2	2	1	3	1	3	2	2	1	3	1	3	2	2	2	2	2	2	2	2	2	2	2
647	22	2	90	150	40	2	2	1	2	2	1	2	3	2	2	3	3	4	1	1	1	3	1	3	1	3	2	2	1	3	1	3	2	2	1	3	1	3	1	3	1	3	1	3	1	3	1	3	1
648	28	2	81	172	27.38	2	2	2	3	2	3	2	1	3	3	3	2	4	3	4	2	2	2	2	2	2	2	2	2	2	2	2	2	2	2	2	2	2	2	2	2	2	2	2	2	2	2	2	2
649	24	2	61	169	21.36	2	2	1	1	2	2	1	2	3	4	3	3	3	4	1	2	2	1	3	1	3	2	2	1	3	2	2	1	3	2	2	1	3	2	2	1	3	1	3	2	2	1	3	2
650	27	2	65	170	22.49	2	2	2	2	1	2	1	3	2	4	3	3	5	2	2	2	2	2	2	2	2	1	1	2	2	1	3	1	3	1	3	1	3	1	3	1	3	2	2	1	3	2	2	2
651	27	2	116	177	37.03	2	2	2	1	1	2	1	3	3	4	3	2	3	1	1	3	1	3	1	3	1	4	0	3	1	3	1	4	0	4	0	4	0	3	1	4	0	4	0	4	0	3	1	3
652	28	2	65	169	22.76	2	2	2	1	1	2	1	3	3	4	3	3	5	3	2	1	3	1	3	1	3	1	1	1	3	1	3	1	3	1	3	1	3	1	3	1	3	1	3	2	2	2	2	1
653	21	2	91	172	30.76	2	1	1	1	1	2	1	4	3	4	3	3	5	1	4	1	3	1	3	1	3	3	1	1	3	2	2	3	1	2	2	2	2	2	2	2	2	1	3	1	3	1	3	1
654	25	2	60	165	22.04	1	2	2	1	2	1	1	3	3	4	3	3	4	3	3	1	3	1	3	1	3	1	1	1	3	1	3	1	3	1	3	1	3	1	3	1	3	1	3	1	3	1	3	1
655	26	2	70	175	22.86	2	2	2	1	2	1	1	1	2	4	3	3	5	4	3	2	2	1	3	1	3	1	1	1	3	2	2	3	1	3	1	2	2	2	2	3	1	3	1	2	2	3	1	2
656	27	2	84	168	29.76	2	2	2	2	1	2	1	3	3	4	3	2	3	2	4	2	2	2	2	2	2	2	2	2	2	2	2	2	2	2	2	2	2	2	2	3	1	2	2	2	2	4	0	2
657	28	2	96	175	31.35	1	2	2	1	2	2	2	1	1	1	1	3	8	2	2	3	1	4	0	4	0	4	0	4	0	1	3	4	0	4	0	1	3	4	0	4	0	4	0	4	0	4	0	2
658	19	2	86	190	23.82	2	1	1	1	1	2	1	1	1	2	3	3	1	3	1	1	3	1	3	1	3	1	1	1	3	1	3	1	3	1	3	1	3	1	3	1	3	1	3	1	3	1	3	1
659	26	2	103	179	32.15	2	2	2	1	2	1	2	1	3	4	3	3	5	2	4	1	3	1	3	1	3	2	2	1	3	2	2	1	3	2	2	1	3	1	3	1	3	1	3	2	2	2	2	3
660	18	2	59	184	17.43	2	1	1	1	2	2	3	1	3	4	3	4	6	3	4	1	3	1	3	1	3	1	1	1	3	1	3	1	3	1	3	1	3	1	3	1	3	2	2	2	2	1	3	1
661	18	2	72	185	21.04	1	2	1	1	2	3	2	3	2	4	1	1	3	4	2	1	3	2	2	1	3	1	1	1	3	1	3	1	3	2	2	1	3	2	2	2	2	1	3	1	3	1	3	1
662	18	2	84	175	27.43	2	1	1	1	1	2	2	1	3	4	3	3	6	2	4	2	2	2	2	3	1	1	1	3	1	2	2	2	2	2	2	2	2	2	2	2	2	2	2	2	2	2	2	2
663	26	2	60	177	19.15	2	1	2	2	1	2	2	2	1	2	3	4	5	3	1	1	3	1	3	1	3	1	1	3	1	1	3	1	3	1	3	1	3	1	3	1	3	1	3	1	3	1	3	1
664	29	2	105	175	34.29	2	2	2	2	1	2	1	3	3	4	3	4	4	1	4	1	3	1	3	1	3	1	1	1	3	1	3	1	3	1	3	1	3	1	3	1	3	1	3	1	3	1	3	1
665	27	2	73	174	24.11	2	2	2	1	1	2	2	3	3	4	3	3	5	2	3	2	2	2	2	2	2	1	1	2	2	1	3	2	2	2	2	2	2	2	2	3	1	2	2	2	2	2	2	2
666	28	2	64	174	21.14	2	2	2	1	1	2	1	4	3	4	3	2	3	2	3	3	1	1	3	1	3	2	2	1	3	3	1	3	1	2	2	1	3	2	2	4	0	4	0	3	1	2	2	1
667	23	2	65	173	21.72	2	2	2	1	1	2	1	3	2	4	3	2	4	2	3	2	2	1	3	1	3	2	2	1	3	2	2	3	1	2	2	2	2	2	2	3	1	3	1	3	1	3	1	1
668	26	2	67	180	20.68	2	2	2	2	2	2	1	3	2	4	3	3	3	3	3	3	1	2	2	3	1	3	1	2	2	1	3	2	2	1	3	1	3	3	1	1	3	1	3	1	3	1	3	1
669	29	2	75	175	24.49	2	2	2	1	1	2	1	3	3	4	3	3	5	4	2	2	2	2	2	2	2	1	1	2	2	1	3	1	3	2	2	2	2	2	2	3	1	1	3	3	1	4	0	1
670	30	1	60	164	22.31	2	2	2	2	1	1	1	2	1	4	4	2	3	1	2	3	1	3	1	3	1	4	0	4	0	4	0	4	0	2	2	4	0	4	0	4	0	4	0	4	0	2	2	3
671	25	1	62	162	23.62	2	2	3	1	1	2	3	1	2	4	4	3	5	3	3	2	2	1	3	1	3	1	1	1	3	1	3	1	3	1	3	1	3	1	3	1	3	1	3	2	2	2	2	2
672	54	1	58	159	22.94	1	3	2	1	3	1	3	1	1	4	2	3	3	2	3	2	2	1	3	2	2	2	2	1	3	1	3	2	2	2	2	1	3	1	3	1	3	1	3	3	1	4	0	1
673	25	1	60	170	20.76	2	2	2	1	2	2	2	3	3	4	4	2	4	1	3	3	1	2	2	4	0	3	1	3	1	3	1	3	1	3	1	3	1	4	0	4	0	4	0	2	2	2	2	2
674	54	1	82	170	28.37	1	2	3	1	1	2	2	3	3	4	2	1	1	3	2	2	2	2	2	2	2	2	2	2	2	2	2	2	2	2	2	2	2	3	1	3	1	3	1	3	1	3	1	3
675	25	1	73	163	27.48	2	2	2	1	2	2	1	3	3	4	4	3	5	2	3	2	2	2	2	2	2	2	2	1	3	1	3	1	3	1	3	1	3	2	2	1	3	2	2	1	3	1	3	1
676	36	1	63	160	24.61	1	2	2	1	1	2	2	3	1	2	4	1	4	2	4	2	2	2	2	2	2	2	2	2	2	1	3	1	3	1	3	1	3	1	3	1	3	2	2	2	2	2	2	2
677	22	1	54	170	18.69	2	1	1	1	3	2	2	1	2	4	4	2	5	1	4	3	1	3	1	3	1	3	1	3	1	2	2	2	2	2	2	2	2	2	2	2	2	3	1	3	1	3	1	2
678	27	1	56	156	23.01	2	2	3	2	2	1	1	3	2	4	4	1	1	1	4	4	0	4	0	4	0	2	2	3	1	4	0	4	0	2	2	2	2	4	0	4	0	4	0	4	0	4	0	4
679	25	1	47	158	18.83	2	2	2	2	1	3	1	3	2	2	4	2	3	1	1	3	1	1	3	3	1	3	1	3	1	3	1	3	1	3	1	3	1	3	1	3	1	3	1	3	1	3	1	1
680	18	1	48	162	18.29	2	1	1	1	1	2	2	3	3	4	4	3	5	1	3	3	1	3	1	4	0	2	2	2	2	4	0	4	0	4	0	3	1	4	0	2	2	3	1	3	1	1	3	3
681	24	1	64.9	173	21.68	2	2	2	1	3	1	1	3	3	4	4	2	3	1	4	2	2	1	3	3	1	3	1	1	3	2	2	3	1	2	2	2	2	3	1	3	1	3	1	3	1	3	1	3
682	35	1	105	171	35.91	2	2	2	1	1	2	2	3	1	2	2	1	1	2	4	2	2	1	3	2	2	1	1	1	3	1	3	1	3	1	3	1	3	1	3	1	3	1	3	1	3	1	3	1
683	32	1	65	166	23.59	2	3	2	1	1	2	2	3	2	4	4	1	1	4	4	2	2	1	3	2	2	2	2	2	2	2	2	2	2	2	2	2	2	2	2	4	0	2	2	2	2	2	2	1
684	20	1	72	153	30.76	2	2	1	1	2	1	1	3	3	4	4	3	6	1	3	3	1	2	2	2	2	3	1	3	1	2	2	3	1	3	1	1	3	3	1	4	0	4	0	4	0	1	3	3
685	40	1	95	167	34.06	1	3	2	1	1	2	2	3	3	4	2	3	5	1	4	2	2	3	1	3	1	2	2	2	2	1	3	2	2	2	2	2	2	1	3	2	2	2	2	2	2	3	1	3
686	48	1	68	165	24.98	1	3	2	1	2	2	1	3	2	4	2	2	3	2	2	2	2	1	3	2	2	2	2	2	2	2	2	2	2	2	2	1	3	2	2	2	2	2	2	2	2	2	2	1
687	29	1	64	150	28.44	1	2	2	1	1	2	1	4	1	2	2	3	5	2	2	2	2	2	2	2	2	1	1	1	3	1	3	2	2	1	3	1	3	2	2	2	2	1	3	2	2	2	2	2
688	65	2	89	175	29.06	1	3	4	1	1	2	1	3	3	4	3	2	4	3	3	1	3	1	3	1	3	1	1	1	3	1	3	1	3	1	3	1	3	1	3	2	2	2	2	3	1	3	1	2
689	25	2	80	168	28.34	2	2	2	1	1	2	1	3	3	4	3	2	4	2	3	3	1	1	3	2	2	2	2	1	3	2	2	3	1	3	1	2	2	2	2	3	1	3	1	3	1	3	1	2
690	30	2	80	174	26.42	1	2	2	1	1	2	2	3	1	1	1	3	8	3	2	2	2	2	2	2	2	2	2	1	3	2	2	2	2	2	2	1	3	2	2	1	3	2	2	2	2	2	2	2
691	29	2	95	180	29.32	1	2	2	2	2	1	2	1	1	1	1	3	5	2	4	2	2	1	3	2	2	1	1	2	2	1	3	2	2	2	2	1	3	2	2	3	1	2	2	2	2	2	2	2
692	29	2	70	164	26.03	2	2	2	1	1	2	2	3	2	4	3	3	8	3	4	1	3	1	3	1	3	2	2	1	3	1	3	2	2	3	1	1	3	3	1	2	2	3	1	2	2	2	2	1
693	25	1	68	158	27.24	2	3	1	1	2	1	2	1	2	4	4	2	3	2	3	2	2	2	2	3	1	2	2	2	2	1	3	3	1	1	3	1	3	1	3	1	3	2	2	2	2	3	1	2
694	36	1	48	150	21.33	2	2	2	1	1	2	1	3	2	4	4	3	3	1	2	3	1	3	1	3	1	2	2	2	2	2	2	4	0	4	0	1	3	3	1	3	1	2	2	3	1	2	2	2
695	32	1	52	157	21.1	2	2	3	1	2	3	2	3	2	4	4	3	5	1	3	3	1	3	1	3	1	3	1	2	2	2	2	3	1	3	1	2	2	3	1	3	1	3	1	3	1	3	1	2
696	30	1	52	154	21.93	1	2	3	1	1	2	2	3	1	3	2	4	5	1	2	2	2	1	3	2	2	1	1	2	2	1	3	1	3	1	3	1	3	2	2	2	2	3	1	2	2	1	3	1
697	26	1	58	160	22.66	1	2	2	1	2	1	1	2	2	3	4	3	3	2	3	2	2	1	3	1	3	2	2	1	3	1	3	1	3	1	3	1	3	1	3	1	3	1	3	1	3	2	2	1
698	29	1	68	166	24.68	2	2	2	2	2	1	2	1	3	4	4	2	3	3	4	2	2	1	3	3	1	3	1	3	1	2	2	3	1	4	0	2	2	4	0	4	0	1	3	2	2	1	3	3
699	31	1	71	163	26.72	1	2	2	1	2	1	3	4	1	2	2	4	6	2	4	2	2	1	3	2	2	2	2	1	3	1	3	1	3	1	3	1	3	3	1	3	1	3	1	3	1	2	2	2
700	34	1	50	159	19.78	2	3	2	1	2	3	1	3	3	4	4	3	5	2	4	2	2	2	2	2	2	2	2	1	3	1	3	2	2	2	2	1	3	2	2	2	2	2	2	2	2	2	2	2
701	32	1	60	165	22.04	1	3	2	2	1	2	2	3	1	3	2	2	4	1	4	3	1	2	2	3	1	3	1	3	1	3	1	3	1	3	1	3	1	3	1	3	1	3	1	3	1	3	1	3
702	25	1	48	151	21.05	2	2	3	1	1	2	2	1	3	4	4	2	3	2	4	3	1	3	1	2	2	4	0	2	2	3	1	4	0	2	2	2	2	4	0	4	0	4	0	4	0	4	0	2
703	32	1	57	155	23.73	1	2	3	3	2	2	3	1	2	4	2	3	5	2	4	2	2	2	2	3	1	2	2	2	2	1	3	2	2	2	2	1	3	2	2	2	2	2	2	2	2	2	2	2
704	29	1	49	150	21.78	1	2	3	1	2	2	2	1	2	2	2	4	5	1	3	2	2	1	3	2	2	2	2	2	2	2	2	2	2	2	2	1	3	2	2	2	2	2	2	2	2	2	2	2
705	41	1	93	159	36.79	2	2	2	1	2	2	1	3	1	3	4	3	5	2	1	3	1	1	3	1	3	3	1	2	2	2	2	3	1	2	2	2	2	2	2	2	2	2	2	2	2	2	2	2
706	35	1	52	152	22.51	1	3	2	1	3	1	3	1	2	4	2	3	8	2	3	2	2	2	2	2	2	2	2	1	3	1	3	1	3	1	3	1	3	2	2	1	3	2	2	2	2	2	2	1
707	37	1	59	156	24.24	2	3	2	1	1	2	1	3	2	4	4	3	5	1	2	2	2	1	3	2	2	1	1	1	3	2	2	2	2	2	2	1	3	2	2	4	0	3	1	3	1	3	1	1
708	32	2	80	187	22.88	2	2	2	2	3	1	2	3	3	4	3	4	3	4	4	1	3	1	3	1	3	2	2	1	3	1	3	2	2	1	3	1	3	2	2	3	1	1	3	1	3	2	2	1
709	30	2	80	177	25.54	1	2	2	1	1	2	1	4	2	2	3	2	2	2	3	1	3	1	3	1	3	1	1	1	3	1	3	1	3	1	3	1	3	1	3	1	3	1	3	1	3	1	3	1
710	31	2	48	168	17.01	2	1	2	2	1	2	1	2	2	4	3	3	8	2	2	2	2	2	2	2	2	2	2	3	1	2	2	3	1	3	1	2	2	3	1	3	1	3	1	2	2	2	2	3
711	31	2	80	175	26.12	2	2	2	1	1	2	2	3	3	4	3	3	2	3	3	2	2	2	2	2	2	1	1	2	2	1	3	3	1	3	1	2	2	3	1	2	2	3	1	2	2	2	2	2
712	31	2	80	177	25.54	2	3	1	1	2	2	3	3	3	4	3	1	1	4	4	3	1	2	2	3	1	4	0	3	1	2	2	4	0	3	1	1	3	4	0	4	0	4	0	4	0	4	0	2
713	33	2	65	180	20.06	2	2	2	1	1	2	3	3	2	4	3	3	5	2	3	1	3	1	3	2	2	1	1	2	2	1	3	1	3	2	2	1	3	2	2	3	1	1	3	1	3	1	3	1
714	21	2	65	177	20.75	2	2	1	1	3	2	3	1	3	4	3	4	4	4	3	1	3	1	3	1	3	1	1	1	3	1	3	1	3	1	3	1	3	1	3	1	3	1	3	1	3	2	2	1
715	35	2	90	177	28.73	2	2	2	2	3	3	2	3	2	4	3	2	5	4	4	2	2	2	2	3	1	3	1	3	1	2	2	3	1	3	1	2	2	3	1	3	1	3	1	3	1	2	2	2
716	26	2	109	181	33.27	2	2	2	2	2	2	2	3	2	4	3	3	5	2	3	3	1	3	1	3	1	3	1	3	1	2	2	4	0	4	0	3	1	4	0	4	0	4	0	4	0	4	0	2
717	37	2	88	185	25.71	2	2	2	1	1	2	1	3	2	4	3	3	5	3	4	2	2	2	2	2	2	2	2	2	2	1	3	1	3	1	3	2	2	3	1	1	3	1	3	2	2	1	3	1
718	27	1	90	161	34.72	2	3	1	1	1	2	1	3	3	4	4	2	3	1	1	4	0	3	1	2	2	3	1	1	3	3	1	4	0	4	0	1	3	4	0	4	0	4	0	2	2	2	2	4
719	21	1	75	167	26.89	2	2	1	1	2	3	1	3	3	4	4	2	4	2	4	3	1	3	1	4	0	3	1	2	2	2	2	3	1	2	2	3	1	3	1	2	2	1	3	1	3	1	3	2
720	27	1	56	155	23.31	1	2	3	1	1	2	1	3	3	4	4	4	6	2	2	2	2	1	3	2	2	2	2	1	3	1	3	1	3	2	2	1	3	1	3	1	3	1	3	1	3	1	3	2
721	25	2	75	175	24.49	2	2	3	2	1	2	1	3	3	4	3	4	5	1	2	2	2	2	2	2	2	2	2	2	2	1	3	2	2	2	2	2	2	2	2	2	2	2	2	2	2	2	2	2
722	27	2	70	180	21.6	2	2	2	1	1	2	3	1	2	3	3	3	5	4	2	1	3	1	3	1	3	1	1	1	3	1	3	1	3	1	3	1	3	1	3	1	3	1	3	1	3	1	3	1
723	26	2	80	176	25.83	2	2	2	1	2	2	2	4	2	2	3	3	6	2	2	2	2	1	3	1	3	1	1	1	3	1	3	1	3	1	3	1	3	1	3	1	3	1	3	1	3	1	3	1
724	19	1	80	164	29.74	2	2	1	2	2	4	3	1	2	3	4	3	5	4	4	2	2	2	2	2	2	2	2	2	2	1	3	1	3	1	3	1	3	1	3	3	1	3	1	3	1	2	2	1
725	21	1	45	162	17.15	2	2	1	1	2	1	2	1	2	4	4	3	5	3	2	1	3	1	3	1	3	1	1	1	3	1	3	1	3	1	3	1	3	1	3	2	2	2	2	3	1	2	2	1
726	23	1	80	160	31.25	2	2	3	2	2	1	2	1	2	2	4	2	5	2	3	2	2	2	2	1	3	2	2	1	3	2	2	2	2	2	2	2	2	2	2	4	0	2	2	3	1	2	2	2
727	27	2	62	169	21.71	2	2	3	1	1	2	2	1	2	4	3	3	4	2	1	1	3	2	2	2	2	2	2	2	2	3	1	3	1	2	2	1	3	3	1	3	1	3	1	3	1	3	1	3
728	40	1	58	167	20.8	1	3	2	1	2	2	1	3	2	4	2	2	3	1	4	2	2	1	3	2	2	1	1	1	3	2	2	1	3	1	3	1	3	1	3	3	1	3	1	3	1	2	2	1
729	19	1	37	148	16.89	2	1	1	1	1	1	1	3	3	2	4	4	6	3	2	2	2	2	2	2	2	2	2	2	2	2	2	2	2	2	2	2	2	2	2	2	2	2	2	2	2	2	2	2
730	25	1	45	157	18.26	2	2	2	1	1	2	1	3	3	2	4	2	5	1	2	3	1	3	1	4	0	4	0	4	0	3	1	3	1	2	2	2	2	2	2	2	2	3	1	3	1	2	2	1
731	29	1	83	153	35.46	1	2	3	1	2	2	2	1	2	3	2	2	8	2	3	2	2	2	2	3	1	1	1	2	2	3	1	3	1	2	2	2	2	4	0	2	2	2	2	2	2	1	3	1
732	29	1	50	156	20.55	1	3	3	1	3	2	2	3	2	4	4	2	3	2	3	2	2	1	3	2	2	2	2	2	2	1	3	2	2	1	3	1	3	2	2	2	2	2	2	1	3	1	3	1
733	23	2	55	175	17.96	2	2	1	3	2	1	2	1	2	4	3	3	5	4	2	1	3	1	3	1	3	1	1	1	3	1	3	1	3	1	3	1	3	1	3	1	3	1	3	1	3	1	3	1
734	29	2	85	177	27.13	2	2	2	2	1	2	1	3	3	4	3	3	7	2	3	2	2	1	3	2	2	2	2	2	2	1	3	1	3	1	3	1	3	1	3	1	3	1	3	1	3	1	3	1
735	29	1	68	164	25.28	1	2	2	1	2	1	2	1	1	2	2	2	3	2	4	3	1	3	1	3	1	2	2	2	2	2	2	2	2	2	2	1	3	2	2	4	0	4	0	4	0	4	0	1
736	18	1	57	160	22.27	2	1	1	2	3	1	3	4	1	4	4	1	1	3	4	2	2	1	3	1	3	1	1	4	0	4	0	4	0	4	0	4	0	4	0	4	0	4	0	4	0	1	3	1
737	46	1	61	145	29.01	1	2	2	1	1	2	2	3	2	4	2	3	5	1	3	2	2	2	2	2	2	2	2	2	2	2	2	2	2	2	2	1	3	2	2	3	1	2	2	3	1	3	1	2
738	35	1	55	159	21.76	1	3	2	1	1	2	1	4	1	1	2	3	5	2	1	2	2	1	3	2	2	2	2	1	3	1	3	1	3	1	3	1	3	1	3	1	3	1	3	1	3	1	3	1
739	23	1	65	170	22.49	2	2	3	1	3	1	3	1	3	4	4	3	8	3	4	2	2	2	2	2	2	2	2	2	2	2	2	2	2	2	2	2	2	2	2	2	2	2	2	2	2	2	2	2
740	28	2	70	170	24.22	2	3	2	3	1	2	2	3	3	4	3	3	3	3	4	1	3	2	2	2	2	2	2	2	2	2	2	4	0	4	0	1	3	4	0	4	0	4	0	4	0	4	0	1
741	38	2	74	168	26.22	1	3	2	1	1	2	2	3	2	4	1	2	4	1	4	1	3	1	3	1	3	1	1	1	3	1	3	2	2	1	3	1	3	2	2	2	2	2	2	2	2	2	2	2
742	37	2	89	177	28.41	2	3	2	1	2	3	2	4	1	4	1	3	4	3	4	2	2	2	2	2	2	2	2	2	2	2	2	2	2	2	2	2	2	2	2	3	1	3	1	2	2	2	2	3
743	50	2	120	178	37.87	1	1	2	1	1	2	1	3	2	4	1	4	3	1	4	2	2	1	3	1	3	1	1	1	3	1	3	1	3	1	3	1	3	1	3	2	2	2	2	3	1	3	1	1
744	41	2	90	182	27.17	1	2	2	3	2	1	2	1	2	4	1	4	5	2	3	2	2	2	2	2	2	2	2	2	2	2	2	2	2	2	2	1	3	2	2	3	1	4	0	4	0	4	0	4
745	39	2	124	180	38.27	1	3	2	3	1	1	1	4	1	4	1	3	5	2	4	3	1	1	3	3	1	1	1	3	1	2	2	3	1	3	1	1	3	4	0	4	0	4	0	4	0	4	0	1
746	42	2	70	180	21.6	1	2	2	2	1	2	1	3	1	4	1	2	4	2	4	2	2	2	2	2	2	2	2	2	2	2	2	2	2	1	3	2	2	2	2	2	2	2	2	2	2	2	2	2
747	40	2	86	176	27.76	1	2	2	2	2	4	2	1	1	4	1	3	5	1	4	4	0	4	0	4	0	4	0	1	3	2	2	2	2	2	2	2	2	2	2	3	1	4	0	2	2	4	0	1
748	39	2	105	175	34.29	1	2	2	2	1	2	1	3	1	3	1	3	3	3	3	2	2	2	2	3	1	1	1	1	3	2	2	3	1	2	2	2	2	2	2	3	1	3	1	2	2	2	2	2
749	33	1	98	161	37.81	1	3	2	1	2	2	2	3	1	4	2	2	3	1	3	2	2	2	2	2	2	2	2	3	1	2	2	2	2	2	2	1	3	2	2	3	1	2	2	1	3	1	3	2
750	31	1	62	155	25.81	1	3	1	1	2	1	2	1	2	4	4	3	5	3	3	3	1	2	2	2	2	2	2	1	3	2	2	2	2	3	1	2	2	2	2	3	1	2	2	2	2	2	2	2
751	27	1	59	150	26.22	2	3	1	1	1	2	1	3	3	4	4	2	4	1	2	2	2	1	3	1	3	1	1	2	2	2	2	2	2	1	3	1	3	3	1	4	0	4	0	4	0	3	1	2
752	34	1	64	166	23.23	1	2	2	1	2	3	2	3	3	4	4	2	3	2	4	2	2	2	2	1	3	1	1	1	3	1	3	2	2	1	3	1	3	1	3	2	2	1	3	2	2	2	2	2
753	35	1	59	158	23.63	1	3	1	1	1	2	1	3	1	4	2	3	8	3	3	2	2	1	3	3	1	2	2	3	1	2	2	1	3	1	3	2	2	3	1	2	2	2	2	2	2	2	2	1
754	31	1	60	154	25.3	1	3	1	1	3	2	3	1	1	2	2	4	3	1	2	2	2	2	2	2	2	2	2	2	2	1	3	3	1	2	2	1	3	3	1	3	1	3	1	2	2	2	2	1
755	39	1	89	160	34.77	2	2	2	1	1	2	1	3	3	4	4	4	5	1	1	4	0	3	1	3	1	4	0	1	3	2	2	4	0	4	0	2	2	4	0	4	0	3	1	4	0	2	2	3
756	25	1	65	155	27.06	1	3	1	1	2	1	2	1	2	4	4	3	4	1	3	4	0	1	3	4	0	2	2	1	3	3	1	3	1	3	1	2	2	4	0	4	0	4	0	3	1	3	1	3
757	24	1	66	160	25.78	2	2	2	1	2	2	3	3	2	4	4	3	5	1	4	2	2	3	1	3	1	4	0	1	3	1	3	4	0	2	2	1	3	4	0	2	2	1	3	2	2	1	3	2
758	24	1	53.7	156	22.07	2	3	1	1	1	2	1	3	3	4	4	3	5	1	4	2	2	4	0	4	0	4	0	3	1	2	2	3	1	1	3	1	3	2	2	4	0	3	1	4	0	1	3	4
759	26	1	56	154	23.61	2	2	1	1	1	2	2	1	2	2	4	2	5	2	2	2	2	1	3	1	3	2	2	1	3	2	2	2	2	2	2	2	2	2	2	2	2	2	2	2	2	2	2	2
760	24	1	85	163	31.99	2	2	2	1	2	4	2	1	2	4	4	2	3	2	3	3	1	1	3	3	1	1	1	1	3	3	1	4	0	4	0	1	3	3	1	4	0	2	2	2	2	2	2	1
761	25	1	75	168	26.57	2	3	1	1	2	1	3	1	2	4	4	2	3	2	2	2	2	2	2	2	2	2	2	3	1	1	3	2	2	2	2	1	3	2	2	3	1	3	1	2	2	3	1	1
762	24	1	47.7	152	20.65	2	2	3	1	2	2	1	4	3	2	4	3	3	3	2	2	2	2	2	3	1	4	0	4	0	2	2	4	0	4	0	3	1	3	1	1	3	2	2	3	1	2	2	3
763	24	1	85	164	31.6	2	2	3	1	1	2	2	1	2	4	4	3	5	1	3	4	0	1	3	2	2	2	2	4	0	1	3	4	0	1	3	2	2	4	0	4	0	4	0	4	0	2	2	2
764	25	1	69	160	26.95	2	2	3	1	1	2	1	3	2	4	4	3	5	2	2	2	2	1	3	2	2	3	1	1	3	1	3	3	1	2	2	2	2	3	1	3	1	3	1	3	1	2	2	3
765	24	1	61	162	23.24	2	2	2	1	1	2	2	3	3	4	4	2	3	2	4	1	3	1	3	1	3	1	1	1	3	1	3	1	3	1	3	1	3	1	3	1	3	1	3	1	3	1	3	1
766	23	1	69	156	28.35	2	2	3	1	1	2	1	3	3	4	4	3	8	3	4	2	2	1	3	2	2	1	1	1	3	1	3	1	3	1	3	1	3	1	3	1	3	1	3	1	3	1	3	2
767	30	2	87	176	28.09	1	3	2	1	2	1	2	3	1	2	1	3	5	1	3	2	2	2	2	4	0	4	0	1	3	4	0	1	3	1	3	2	2	1	3	4	0	4	0	4	0	4	0	1
768	18	2	66	160	25.78	2	1	1	1	1	1	2	1	1	4	2	4	6	2	1	1	3	1	3	1	3	4	0	4	0	1	3	1	3	1	3	1	3	2	2	1	3	1	3	1	3	1	3	1
769	32	1	44	150	19.56	2	2	3	1	1	2	1	3	3	4	4	3	5	1	3	2	2	3	1	3	1	2	2	1	3	2	2	3	1	3	1	2	2	3	1	3	1	3	1	3	1	2	2	2
770	31	1	54	156	22.19	2	2	3	1	1	2	1	1	2	4	4	4	6	1	2	2	2	1	3	1	3	1	1	2	2	1	3	2	2	1	3	1	3	1	3	2	2	2	2	2	2	2	2	1
771	38	2	60	167	21.51	1	3	2	1	3	1	3	1	1	2	1	2	4	1	4	3	1	1	3	2	2	2	2	2	2	2	2	3	1	3	1	1	3	4	0	4	0	4	0	2	2	2	2	1
772	37	2	90	177	28.73	2	3	2	1	2	3	2	4	1	4	1	2	4	3	4	2	2	2	2	2	2	2	2	1	3	1	3	1	3	1	3	2	2	2	2	2	2	2	2	2	2	2	2	3
773	22	2	100	176	32.28	2	2	3	1	1	2	1	1	2	4	3	3	5	2	2	3	1	3	1	4	0	3	1	1	3	1	3	2	2	2	2	2	2	2	2	2	2	3	1	3	1	3	1	3
774	21	2	83	180	25.62	2	2	1	1	1	2	1	1	2	2	3	2	3	2	3	2	2	2	2	2	2	2	2	1	3	1	3	2	2	2	2	2	2	2	2	2	2	2	2	2	2	2	2	1
775	30	2	60	170	20.76	2	3	2	1	2	2	2	4	2	2	3	2	3	1	3	2	2	1	3	3	1	3	1	3	1	3	1	3	1	3	1	3	1	3	1	3	1	3	1	3	1	3	1	2
776	40	2	100	179	31.21	2	1	2	3	1	2	1	3	3	4	3	2	3	4	2	1	3	1	3	1	3	1	1	2	2	1	3	1	3	1	3	1	3	2	2	2	2	2	2	1	3	1	3	1
777	21	1	40	159	15.82	2	2	1	1	2	2	2	1	2	4	4	4	5	2	3	1	3	1	3	1	3	2	2	1	3	1	3	2	2	1	3	1	3	1	3	1	3	2	2	1	3	2	2	1
778	18	2	52	170	17.99	2	1	1	1	1	2	1	1	2	4	3	3	5	4	2	1	3	1	3	1	3	1	1	1	3	1	3	2	2	1	3	1	3	2	2	2	2	1	3	2	2	2	2	1
779	24	1	49.5	165	18.18	2	2	3	1	2	2	3	3	2	4	4	2	4	3	3	2	2	1	3	2	2	2	2	1	3	1	3	3	1	2	2	1	3	3	1	2	2	1	3	1	3	1	3	1
780	23	1	53	154	22.35	2	2	3	1	1	2	2	3	2	4	4	2	3	1	2	2	2	1	3	2	2	1	1	1	3	2	2	3	1	2	2	2	2	3	1	3	1	3	1	3	1	2	2	3
781	32	2	75	167	26.89	1	3	2	3	2	4	3	3	2	4	3	3	3	3	4	2	2	2	2	3	1	1	1	1	3	1	3	4	0	4	0	1	3	4	0	4	0	4	0	4	0	4	0	1
782	22	1	43	153	18.37	2	2	1	1	3	1	3	3	3	4	4	3	5	1	4	2	2	2	2	2	2	3	1	1	3	1	3	2	2	2	2	1	3	2	2	3	1	3	1	2	2	2	2	1
783	20	2	90	175	29.39	2	2	1	1	1	2	2	3	2	4	3	3	5	2	3	3	1	2	2	3	1	2	2	1	3	2	2	2	2	3	1	2	2	2	2	3	1	3	1	3	1	3	1	2
784	31	2	130	178	41.03	1	2	2	1	2	1	2	3	1	2	1	2	4	3	3	2	2	2	2	2	2	3	1	3	1	2	2	1	3	1	3	1	3	2	2	3	1	2	2	2	2	3	1	2
785	57	1	60	164	22.31	1	3	2	1	1	2	1	4	3	4	2	2	4	2	4	1	3	1	3	1	3	1	1	1	3	1	3	3	1	3	1	1	3	2	2	2	2	3	1	3	1	3	1	1
786	23	1	59	150	26.22	2	2	1	1	1	2	2	3	3	4	4	3	5	2	2	2	2	1	3	3	1	2	2	1	3	3	1	3	1	2	2	2	2	2	2	2	2	2	2	2	2	2	2	2
[truncated: 33 more columns]
